# Supplementary material for: Inherited determinants of Crohn's disease and ulcerative colitis phenotypes: a genetic association study
Source: Lancet. 2016 Jan 9;387(10014):156–67. doi: 10.1016/S0140-6736(15)00465-1 (PMC4714968; doi:10.1016/S0140-6736(15)00465-1)
Supplement: Supplementary appendix [file mmc2.xlsx]

## Sheet: supplementary table 1
center	country	contact person	emailadress contactperson	Name of group	n cases included (with ichip genotypes/noQC)	n cases included (with GWAS genotypes/no QC)	population-based, secondary or tertiary center	genotyping center	What methodology was used to collect your phenotypic data (including diagnosis, location, behaviour, surgery, etc.) a) patient self report/survey b) medical records review by qualified individual c) other Please specify if particular information was collected using different methods and add any additional pertinent information	Were specific definitions or classification schemes used for recording phenotypes	Are there any systematic biases in your cohort? (eg. pediatric collection, surgical centre, focus on a particular phenotype, etc.)
Brisbane	Australia	Graham Radford-Smith	Graham.Radford-Smith@qimrberghofer.edu.au	ANZ IBD Consortium, Queensland-Berghofer Institute of Medical Research	1126	0	Secondary and tertiary	Feinstein Institute (1060), University of Pittsburg (66)	c) Consecutive series of cases collected since 1996 at our centre which works at a secondary and tertiary level across a wide region of south east Queensland, together with a detailed questionnaire which was confirmed by qualified member of IBD team	Montreal classification together with additional fields, including stricturing disease independent of penetrating disease, proximal small bowel disease coded together and separately from oral, oesophageal and gastric lesions. We have tested IO variability across ANZ as well - paper now published in JCC (2012)	No. Consecutive series of cases with over 90% ascertainment. Major IBD centre for north Brisbane, and regional areas to a radius of about 75 north and 150 kilometres west
RAH Andrews	Australia	Jane Andrews	jane.andrews@health.sa.gov.au	Adelaide - Andrews	137	0	Secondary and tertiary	Feinstein Institute	c) Prospective collected by a gastroenterologist during a patient consult and chart review, as the old notes present are at the time of consultation, and the data is updated as things change	Montreal Classification	No, but this is a specialised IBD unit and thus has a greater number of the more difficult to manage UC and CD patients, also mainly a Caucasian population, as we do not have a large (recent) immigrant population in Adelaide
Fremantle Hospital	Australia	Ian Lawrance	ian.lawrance@uwa.edu.au	Fremantle	382	0	Secondary and tertiary	Feinstein Institute	c) Prospective collected by a gastroenterologist during a patient consult and chart review, as the old notes present are at the time of consultation, and the data is updated at each patient visit	Montreal Classification, but separated L4 into upper (oesophageal/gastric/duodenal) and lower (jejunal)	No, but this is a specialised IBD unit and thus has a greater number of the more difficult to manage UC and CD patients
Flinders Medical Center	Australia	Peter Bampton	Peter.Bampton@flinders.edu.au	ANZ IBD Consortium	151	0	Secondary and tertiary	Feinstein Institute	c) Prospective collected by a gastroenterologist during a patient consult and chart review, as the old notes present are at the time of consultation, and the data is updated as things change	Montreal Classification	No
Townsville Hospital	Australia	Gillian Mahy	Gillian.Mahy@health.qld.gov.au	ANZ IBD Consortium	85	0	Secondary and tertiary	Feinstein Institute	c) Prospective collected by a gastroenterologist during a patient consult and chart review, as the old notes present are at the time of consultation, and the data is updated as things change	Montreal Classification	No
UZ Leuven	Belgium	Isabelle Cleynen	isabelle.cleynen@med.kuleuven.be	Leuven IBD Research Group	2727	0	tertiary	KU Leuven	b) medical records reviewed by qualified individual c) clinical data exclusively from medical records, smoking data also includes info from questionnaires	Montreal classification	tertiary specialized IBD referral center
UZ Gent	Belgium	Emilie Theatre	e.theatre@ulg.ac.be	Ghent IBD Research Unit	638	0	tertiary	University of Liège	b) medical records reviewed by qualified individual	Montreal Classification	all samples originate from tertiary specialized IBD referral centers
Brussels Erasme	Belgium	Emilie Theatre	e.theatre@ulg.ac.be	Department of Gastroenterology, Erasmus Hospital	367	72	tertiary	University of Liège	b) medical records reviewed by qualified individual	Montreal Classification	tertiary specialized IBD referral center
University of Liege	Belgium	Emilie Theatre	e.theatre@ulg.ac.be	IBD@ULg	683	0	tertiary	University of Liège	b) medical records reviewed by qualified individual c) detailed questionnaire that was filled in by gastroenterologists	Montreal Classification	tertiary specialized IBD referral center (for adult patients)
Montreal	Canada	John D. Rioux & Alain Bitton	john.david.rioux@umontreal.ca; alain.bitton@muhc.mcgill.ca	NIDDK IBD Genetics Consortium & Quebec IBD Genetics Consortium	556	2	tertiary	Feinstein Institute(546), University of Pittsburgh(10)	b) medical records reviewed by qualified individual	All Centers of the NIDDK IBD Genetics Consortium used a common "phenotype collection form" and "phenotype manual" available online (http://medicine.yale.edu/intmed/ibdgc/resources/data.aspx). These have been validated as published (Dassopoulos T, et al. Inflamm Bowel Dis. 2007 Aug;13(8):975-83).	All samples originate from tertiary specialized IBD referral centers located in the Province of Quebec. Six of the recruitment centers have adult populations, two have pediatric populations and one has a mixed (pediatric and adult) populations base.
University of Toronto	Canada	Mark Silverberg	msilverberg@mtsinai.on.ca	Zane Cohen Centre for Digestive Diseases	1334	543	tertiary	Cedars-Sinai(639),Feinstein Institute(659),University of Pittsburgh(36)	a) patient self report/survey followed by b) medical records review by qualified individual	All Centers of the NIDDK IBD Genetics Consortium used a common "phenotype collection form" and "phenotype manual" available online (http://medicine.yale.edu/intmed/ibdgc/resources/data.aspx). These have been validated as published (Dassopoulos T, et al. Inflamm Bowel Dis. 2007 Aug;13(8):975-83).	All samples originate from a tertiary care IBD centre. We may have a slightly higher proportion of Jewish-Ashkenazi individuals.
Denmark	Denmark	Vibeke Andersen	va9791@gmail.com/vandersen@health.sdu.dk	IBD DK	244	0	population-based	University of Kiel	b) medical records reviewed by qualified individual	Vienna/Montreal	Fairly population-based (adult)
Kiel	Germany	Stefan Schreiber, Andre Franke, Sebastian Zeissig	s.schreiber@mucosa.de; a.franke@mucosa.de; szeissig@1med.uni-kiel.de	Institute of Clinical Molecular Biology	2834	373	tertiary	University of Kiel	a) patient self report/survey, b) medical records reviewed by qualified individual	Montreal classification	tertiary specialized IBD referral center
Florence	Italy	Vito Annese	vito.annese@tin.it	IG-IBD Genetic Consortium + SIGENP	2203	322	tertiary	University of Kiel	b) medical records review by gastroenterologist	Montreal Classification + NIDDK derived collection form	no surgical centre
Riga	Latvia	Limas Kupcinskas, Jurgita Sventoraityte	l.kupcinskas@mail.com; j.sventoraityte@gmail.com	Lithuanian-Latvian IBD Genetics Consortium	2	0	tertiary	University of Kiel	b) medical records reviewed by qualified individual	Montreal classification	All samples originate from tertiary specialized IBD referral centers
Kaunas	Lithuania	Jurgita Sventoraityte, Limas Kupcinskas	l.kupcinskas@mail.com; limas.kupcinskas@lsmuni.lt	Lithuanian-Latvian IBD Genetics Consortium	485	0	tertiary	University of Kiel	b) medical records reviewed by qualified individual	Montreal classification	All samples originate from tertiary specialized IBD referral centers. Four of the recruitment centers have adult populations, and one has a mixed (pediatric and adult) population.
AMC	Netherlands	Cyriel Ponsioen	c.y.ponsioen@amc.uva.nl	Dutch Initiative on Crohn and Colitis - ICC	794	0	tertiary	UMC Groningen(701), University_of_Pittsburgh(93)	b) medical records reviewed by qualified individual	Montreal classification	all samples originate from tertiary specialized IBD referral centers
ELEPHANT	Netherlands	Anje ter Velde	a.a.tevelde@amc.uva.nl	Dutch Initiative on Crohn and Colitis - ICC	101	0	tertiary	UMC Groningen	b) medical records reviewed by qualified individual	Montreal classification	all samples originate from tertiary specialized IBD referral centers
LUMC	Netherlands	Andrea van der Meulen & Hein W Verspaget	ae.meulen@lumc.nl; H.W.Verspaget@lumc.nl	Dutch Initiative on Crohn and Colitis - ICC	340	0	tertiary	Feinstein Institute	b) medical records reviewed by qualified individual	Montreal classification	all samples originate from tertiary specialized IBD referral centers
RADBOUD	Netherlands	Dirk de Jong	Dirk.deJong@radboudumc.nl	Dutch Initiative on Crohn and Colitis - ICC	434	0	tertiary	UMC Groningen	b) medical records reviewed by qualified individual	Montreal classification	all samples originate from tertiary specialized IBD referral centers
UMCG	Netherlands	Rinse Weersma	r.k.weersma@umcg.nl	Dutch Initiative on Crohn and Colitis - ICC	938	0	tertiary	UMC Groningen	b) medical records reviewed by qualified individual	Montreal classification	all samples originate from tertiary specialized IBD referral centers
Auckland	New Zealand	Lynette Ferguson	l.ferguson@auckland.ac.nz	University of Auckland	369	0	tertiary	University of Kiel	b) medical records reviewed by qualified individual c) Detailed questionnaire which was confirmed by qualified member of the team	Montreal classification	tertiary specialized IBD center
Christchurch	New Zealand	Richard Gearry	Richard.Gearry@cdhb.health.nz	Canterbury IBD Project	965	0	population-based	Feinstein Institute	b) medical records reviewed by qualified individual c) clinical data exclusively from medical records, smoking data also includes info from questionnaires	Montreal Classification	This is a population-based cohort (92% of all people with IBD living in Canterbury, NZ)
South-Eastern Norway Regional Health Authority	Norway	Johannes Roksund Hov	j.e.r.hov@medisin.uio.no	Norwegian IBSEN study group (Inflammatory bowel disease in South-Eastern Norway)	447	27	population-based	University of Kiel	c) Phenotypic data were collected at defined follow-up time points, e.g. 5 years or 10 years after inclusion in the IBSEN population-based inception cohort, and the submitted phenotype data are based on the last recorded visit for the individual case. The data from these follow-up studies were based on the follow-up clinic visit, colonoscopy, case report form. All data were collected uniformly an…	IBD definitions were according to pre-defined internationally accepted criteria (Lennard-Jones). Case diagnosis were re-evaluated at each visit (0, 1, 5, 10 years). Crohn's disease cases were classified according to Vienna criteria from 5/10 year visit	The cohort is population-based, i.e. it was initially designed as an inception cohort including all incident cases in a defined area from 1990-1993. Since DNA was collected approx. year 5 after inclusion the submitted cases do no represent the entire cohort (some lost to follow-up because of death or other reasons)
Slovenia	Slovenia	Uroš Potocnik	uros.potocnik@um.si		256	0	tertiary	UMC Groningen	b) medical records reviewed by qualified individual	Montreal classification	all samples originate from tertiary specialized IBD referral centers
Barcelona	Spain	Miquel Sans	sans@dr.teknon.es	IDIBAPS	319	0	tertiary	University of Kiel	b) medical records reviewed by qualified individual	Montreal classification	All samples come from our center, which is an IBD specialized center
Karolinska Institute	Sweden	Jonas Halfvarson	jonas.halfvarson@orebroll.se	Stockholm/KI (Swedish National Program for genetics in IBD)	616	568	mostly population-based but with some secondary/tertiary	University of Kiel(408), University_of_Pittsburgh(208)	b) medical records review by qualified individual	Initially the Vienna classification, but data was then updated using the Montreal Classification	partly collected at a surgical centre but also from several other centres in Stockholm, reducing the risk of systematic bias. Thus, the answer is no. Please come back to us if you want us to perform any additional analysis for internal validation, like % of patients undergoing surgery in relation to follow-up etc
Orebro University Hospital	Sweden	Jonas Halfvarson	jonas.halfvarson@orebroll.se	Orebro (Swedish National Program for genetics in IBD)	473	259	population-based	University of Kiel(316), University_of_Pittsburgh(157)	b) medical records review by qualified individual	Initially the Vienna classification, but data was then updated using the Montreal Classification	fairly population based
Early Onset IBD cohort, Scotland	UK	David Wilson	D.C.Wilson@ed.ac.uk	UK IBDGC	580	0	secondary/tertiary	Wellcome Trust Sanger Institute	b) medical records review by qualified individual	Montreal Classification	no major biases beyond the rather variable inclusion of proctitis; people actually doing the phenotyping may vary between IBD physicians vs IBD nurses vs research nurses for different wtccc centers. QC to ensure data consistency.
St Mary's, London	UK	Tim Orchard	Tim.Orchard@imperial.nhs.uk	UK IBDGC	153	0		Wellcome Trust Sanger Institute	b) medical records review by qualified individual	Montreal Classification	no major biases beyond the rather variable inclusion of proctitis; people actually doing the phenotyping may vary between IBD physicians vs IBD nurses vs research nurses for different wtccc centers. QC to ensure data consistency.
London	UK	Christopher Mathew	christopher.mathew@kcl.ac.uk	UK IBDGC	659	563		Wellcome Trust Sanger Institute	b) medical records review by qualified individual	Montreal Classification	no major biases beyond the rather variable inclusion of proctitis; people actually doing the phenotyping may vary between IBD physicians vs IBD nurses vs research nurses for different wtccc centers. QC to ensure data consistency.
Norwich	UK	Mark Tremelling	miles.parkes@addenbrookes.nhs.uk	UK IBDGC	60	0		Wellcome Trust Sanger Institute	b) medical records review by qualified individual	Montreal Classification	no major biases beyond the rather variable inclusion of proctitis; people actually doing the phenotyping may vary between IBD physicians vs IBD nurses vs research nurses for different wtccc centers. QC to ensure data consistency.
Sheffield	UK	John Mansfield	john.mansfield@nuth.nhs.uk	UK IBDGC	0	441		Wellcome Trust Sanger Institute	b) medical records review by qualified individual	Montreal Classification	no major biases beyond the rather variable inclusion of proctitis; people actually doing the phenotyping may vary between IBD physicians vs IBD nurses vs research nurses for different wtccc centers. QC to ensure data consistency.
St Mark's, London	UK	Ailsa Hart	ailsa.hart@nhs.net	UK IBDGC	92	0		Wellcome Trust Sanger Institute	b) medical records review by qualified individual	Montreal Classification	no major biases beyond the rather variable inclusion of proctitis; people actually doing the phenotyping may vary between IBD physicians vs IBD nurses vs research nurses for different wtccc centers. QC to ensure data consistency.
TOPPIC trial cohort	UK	Jack Satsangi	j.satsangi@ed.ac.uk	UK IBDGC	32	0	secondary/tertiary	Wellcome Trust Sanger Institute	b) medical records review by qualified individual	Montreal Classification	no major biases beyond the rather variable inclusion of proctitis; people actually doing the phenotyping may vary between IBD physicians vs IBD nurses vs research nurses for different wtccc centers. QC to ensure data consistency.
Torbay	UK	Cathryn Edwards	cathryn.edwards@nhs.net	UK IBDGC	418	0		Wellcome Trust Sanger Institute	b) medical records review by qualified individual	Montreal Classification	no major biases beyond the rather variable inclusion of proctitis; people actually doing the phenotyping may vary between IBD physicians vs IBD nurses vs research nurses for different wtccc centers. QC to ensure data consistency.
Addenbrookes	UK	Miles Parkes	miles.parkes@addenbrookes.nhs.uk	UK IBDGC	1347	763		Wellcome Trust Sanger Institute	b) medical records review by qualified individual	Montreal Classification	no major biases beyond the rather variable inclusion of proctitis; people actually doing the phenotyping may vary between IBD physicians vs IBD nurses vs research nurses for different wtccc centers. QC to ensure data consistency.
Dundee	UK	Craig Mowat	craig.mowat@nhs.net	UK IBDGC	345	0	secondary	Wellcome Trust Sanger Institute	b) medical records review by qualified individual	Montreal Classification	no major biases beyond the rather variable inclusion of proctitis; people actually doing the phenotyping may vary between IBD physicians vs IBD nurses vs research nurses for different wtccc centers. QC to ensure data consistency.
Edinburgh	UK	Jack Satsangi	j.satsangi@ed.ac.uk	UK IBDGC	790	419	secondary/tertiary	Wellcome Trust Sanger Institute	b) medical records review by qualified individual	Montreal Classification	no major biases beyond the rather variable inclusion of proctitis; people actually doing the phenotyping may vary between IBD physicians vs IBD nurses vs research nurses for different wtccc centers. QC to ensure data consistency.
Exeter	UK	Tariq Ahmad	tariq.ahmad1@nhs.net	UK IBDGC	1169	0		Wellcome Trust Sanger Institute	b) medical records review by qualified individual	Montreal Classification	no major biases beyond the rather variable inclusion of proctitis; people actually doing the phenotyping may vary between IBD physicians vs IBD nurses vs research nurses for different wtccc centers. QC to ensure data consistency.
Manchester	UK	Bill Newman	william.newman@manchester.ac.uk	UK IBDGC	682	0		Wellcome Trust Sanger Institute	b) medical records review by qualified individual	Montreal Classification	no major biases beyond the rather variable inclusion of proctitis; people actually doing the phenotyping may vary between IBD physicians vs IBD nurses vs research nurses for different wtccc centers. QC to ensure data consistency.
Newcastle	UK	John Mansfield	john.mansfield@nuth.nhs.uk	UK IBDGC	1608	429		Wellcome Trust Sanger Institute	b) medical records review by qualified individual	Montreal Classification	no major biases beyond the rather variable inclusion of proctitis; people actually doing the phenotyping may vary between IBD physicians vs IBD nurses vs research nurses for different wtccc centers. QC to ensure data consistency.
Nottingham	UK	Chris Hawkey	Cj.Hawkey@nottingham.ac.uk	UK IBDGC	104	0		Wellcome Trust Sanger Institute	b) medical records review by qualified individual	Montreal Classification	no major biases beyond the rather variable inclusion of proctitis; people actually doing the phenotyping may vary between IBD physicians vs IBD nurses vs research nurses for different wtccc centers. QC to ensure data consistency.
Oxford	UK	Alison Simmons	alison.simmons@ndm.ox.ac.uk	UK IBDGC	686	586		Wellcome Trust Sanger Institute	b) medical records review by qualified individual	Montreal Classification	no major biases beyond the rather variable inclusion of proctitis; people actually doing the phenotyping may vary between IBD physicians vs IBD nurses vs research nurses for different wtccc centers. QC to ensure data consistency.
Scots(chop)	UK			UK IBDGC	0	374		Wellcome Trust Sanger Institute	b) medical records review by qualified individual	Montreal Classification	no major biases beyond the rather variable inclusion of proctitis; people actually doing the phenotyping may vary between IBD physicians vs IBD nurses vs research nurses for different wtccc centers. QC to ensure data consistency.
Cedars-Sinai	USA	Dermot McGovern	mcgovernd@cshs.org	Cedars-Sinai	2761	268	tertiary	Cedars-Sinai (2657), Feinstein Institute (104)	c) medical notes reviewed by Doctor and phenotype form filled in at time of clinic appoitnment.Updated when patient returns to clinic or admitted or attends for scope. Definitions based on NIDDK phenotyping manual.	Montreal classification together with additional fields, including stricturing disease independent of penetrating disease	tertiary specialized IBD referral center. High prevalence of Ashkenazi Jews
Johns Hopkins	USA	Steven Brant	sbrant@jhmi.edu	NIDDK	578	0	tertiary	Feinstein Institute(577), University_of_Pittsburgh(1)	c) medical notes reviewed by Doctor and phenotype form filled in at time of clinic appoitnment.Updated when patient returns to clinic or admitted or attends for scope. Definitions based on NIDDK phenotyping manual.	Montreal classification together with additional fields, including stricturing disease independent of penetrating disease	tertiary specialized IBD referral center. Higher prevalence of Ashkenazi Jews
Pittsburgh	USA	Richard H. Duerr	duerr@pitt.edu	NIDDK	1138	2	tertiary	Feinstein Institute(1041), University_of_Pittsburgh(97)	c) Medical notes reviewed by GI/IBD physician and phenotype form filled in based on last encounter at time of recruitment. Definitions based on NIDDK IBDGC phenotyping manual.	Montreal classification together with additional fields, including stricturing disease independent of penetrating disease	tertiary specialized IBD referral center
University of Chicago	USA	Judy Cho	judy.cho@mssm.edu	NIDDK	327	3	tertiary	Feinstein Institute(326), University_of_Pittsburgh(1)	c) medical notes reviewed by Doctor and phenotype form filled in at time of clinic appoitnment.Updated when patient returns to clinic or admitted or attends for scope. Definitions based on NIDDK phenotyping manual.	Montreal classification together with additional fields, including stricturing disease independent of penetrating disease	tertiary specialized IBD referral center. Higher Ashkenazi Jews
Yale	USA	Judy Cho	judy.cho@mssm.edu	NIDDK	421	0	tertiary	Feinstein Institute(411), University_of_Pittsburgh(10)	c) medical notes reviewed by Doctor and phenotype form filled in at time of clinic appoitnment.Updated when patient returns to clinic or admitted or attends for scope. Definitions based on NIDDK phenotyping manual.	Montreal classification together with additional fields, including stricturing disease independent of penetrating disease	tertiary specialized IBD referral center. Higher prevalence of Ashkenazi Jews
CHOP	USA	Hakon Hakonarson	hakonarson@email.chop.edu	NIDDK	0	341
Utah	USA	Steve Guthery	Stephen.Guthery@hsc.utah.edu	NIDDK	0	15
Wisconsin	USA	Marla Dubinsky, Subra Kugathasan	Marla.Dubinsky@cshs.org, skugath@emory.edu	NIDDK	0	571

## Sheet: supplementary table 4 
IBD age at diagnosis1										GWAS validation
rs_id	chr	pos_hg19	MAF	P	Beta	Q			genes	rs_id	R2	P	beta	SE
rs12145973	1	206994725	0.16	1.43×10-06	-0.06	0.4			IL19	NA	NA	NA	NA	NA
rs2172252	3	49678307	0.31	1.35×10-12	-0.06	0.68			3p21 (MST1)	rs4283605	1	2.25×10-01	-0.0312299	0.0257641
rs2057656	5	131809305	0.24	2.72×10-06	0.05	0.04			SCL22A4,SLC22A5,IRF1	rs3857440	0.963523	7.69×10-01	-0.00876985	0.0298169
rs9268832	6	32427789	0.39	7.42×10-09	-0.05	0.23			MHC	rs7754768	0.949421	1.71×10-01	0.0334837	0.0244817
rs224056	10	64497000	0.43	3.60×10-06	-0.04	0.21				NA	NA	NA	NA	NA
rs2066847	16	50763781	0.04	6.64×10-16	-0.16	0.04			SNX20,NOD2,CYLD	rs2076756	0.11*	1.57×10-01	0.0388406	0.0274342
rs7290936	22	30370066		5.58×10-06	3.18	0.81			MTMR3	NA	NA	NA	NA	NA
CD age at diagnosis2										GWAS validation
rs_id	chr	pos_hg19	MAF	P	Beta	SE			genes	rs_id	R2	P	beta	SE
rs3197999	3	49721532	0.3	2.37×10-08	-0.07	0.01			3p21 (MST1)	rs11718165	0.968781	5.11×10-01	-0.0303654	0.0461349
rs2057656	5	131809305	0.24	1.16×10-06	0.07	0.01			SLC22A4,SLC22A5,IRF1	NA	NA	NA	NA	NA
rs7197	6	32412580	0.17	1.30×10-07	-0.09	0.02			MHC	rs3129888	0.844091	5.48×10-01	0.0340692	0.0566415
rs2066847	16	50763781	0.04	2.04×10-16	-0.17	0.02			SNX20,NOD2,CYLD	rs2076756	0.11*	9.99×10-03	0.115447	0.0447303
CD location (multinomial)3										GWAS validation
rs_id	chr	pos_hg19	MAF	P	OR1	95% CI	OR2	95% CI	genes	rs_id	R2	P	OR1	95% CI	OR2	95% CI
rs6930777	6	32351566	0.11	8.13×10-23	0.68	[0.62-0.75]	0.58	[0.52-0.65]	MHC	rs17423649	0.790335	2.50×10-03	0.850909	[0.70-1.04]	0.73045	[0.57-0.93]
rs2066847	16	50763781	0.04	1.01×10-35	1.89	[1.62-2.21]	2.5	[2.14-2.92]	SNX20,NOD2,CYLD	rs2076756	0.11*	6.00×10-04	1.23368	[1.06-1.43]	1.40495	[1.19-1.68]
CD behaviour (ordinal)4										GWAS validation
rs_id	chr	pos_hg19	MAF	P	OR	95% CI			genes	rs_id	R2	P	OR	95%CI
rs77005575	6	32579708	0.43	2.82×10-10	1.16	[1.12-1.21]			MHC	rs532098	1	2.84×10-05	1.30996	[1.15-1.48]
rs2066847	16	50763781	0.04	5.73×10-10	1.31	[1.21-1.42]			SNX20,NOD2,CYLD	rs2076756	0.11*	4.94×10-01	0.957287	[0.84-1.08]
CD surgery5										GWAS validation
rs_id	chr	pos_hg19	MAF	P	HR	95% CI			genes	rs_id	R2	P	HR	95%CI
rs2066847	16	50763781	0.04	2.04×10-13	1.31	[1.22-1.40]			SNX20,NOD2,CYLD	rs2076756	0.11	2.52×10-01	1.07	[0.95-1.22]
UC age at diagnosis2										GWAS validation
rs_id	chr	pos_hg19	MAF	P	BETA	SE			genes	rs_id	R2	P	beta	SE
rs35261698	3	49537839	0.33	3.90×10-06	-0.06	0.01365			3p21 (MST1)	rs6766131	0.988315	1.56×10-01	-0.0437996	0.0308778
rs3129891	6	32415080	0.2	1.43×10-08	-0.09	0.01584			MHC	rs7762279	0.789231	6.80×10-01	-0.0158175	0.0383697
rs118128985	15	67463106	0.01	7.72×10-06	-0.23	0.052			SMAD3	NA	NA	NA	NA	NA
UC extent6										GWAS validation
rs_id	chr	pos_hg19	MAF	P	OR	95% CI			genes	rs_id	R2	P	OR	95%CI
rs76506630	3	167284676	0.01	3.56×10-06	2.02	1.50-2.70			WDR49	NA	NA	NA	NA	NA
rs3115674	6	31799076	0.1	8.58×10-15	1.43	1.30-1.55			MHC	rs3095340	0.900609	4.41×10-04	1.3	[1.14-1.52]
UC colectomy5										GWAS validation
rs_id	chr	pos_hg19	MAF	P	HR	95% CI			genes	rs_id	R2	P	HR	95%CI
rs4151651	6	31915614	0.04	6.05×10-12	1.72	[1.47-2.00]			MHC	rs4151651	0.555725	9.25×10-03	1.66	[1.14-2.42]
rs889519	16	80931210	0.04	5.57×10-06	1.49	[1.26-1.77]				NA	NA	NA	NA	NA
*This variant is also in LD with rs2066844 (r2=0.17) and rs2066845 (r2=0.07)
1Meta-analysis of CD and UC age at diagnosis.
2Linear regression analysis on normalised data. Effect size is given in standard deviation unit (standard error).
3Multinomial logistic regression analysis. Effect size is given in odds ratio [95% confidence interval] (OR1 is for ileocolonic versus colonic, OR2 for ileal versus colonic).
4Ordinal logistic regression analysis. Effect size is odds ratio [95% confidence interval] for B2 vs B1 (which is also equivalent to B3 vs B2+B1).
5Survival analysis under a Weibull distribution. Effect size is given in hazards ratio [95% confidence interval].
6Binomial logistic analysis. Effect size is given in odds ratio [95% confidence interval].

## Sheet: supplementary table 5
								CD age			CD location					CD behaviour			CD surgery			UC age at diagnosis			UC extent			UC colectomy
rs_id	GWAS_id	chr	position_hg19	A1	A2	MAF	genes (cfr Jostins & Ripke et al, ture)	P	BETA	SE	P	ORileocolonicvscolonic	95%CI	ORilealvscolonic	95%CI	P	OR	95%CI	P	HR	95%CI	P	BETA	SE	P	OR	95%CI	P	HR	95%CI
rs12103	rs12103	1	1247494	A	G	0.1901	TNFRSF18,TNFRSF4,(30)	0.1789	0.02012	0.01497	0.513	0.966184	0.89-1.05	0.951475	0.87-1.04	0.926	1.003	0.95-1.06	0.483952	1.02004	0.96-1.08	0.7649	0.004933	0.0165	0.427	1.029	0.96-1.1	0.827686	1.01121	0.91-1.12
rs6667605	rs10797432	1	2502780	A	G	0.4833	TNFRSF14,MMEL1,PLCH2,(8)	0.0425	0.02387	0.01177	0.253	1.05374	0.99-1.12	1.04493	0.98-1.12	0.046	1.049	1.00-1.10	0.550721	0.986796	0.94-1.03	0.967	0.0005438	0.01315	0.2436	0.9669	0.91-1.02	0.295007	1.04263	0.96-1.13
rs3766606	rs35675666	1	8022197	A	C	0.1561	TNFRSF9,(6)	0.4358	0.01304	0.01674	0.592	0.95511	0.87-1.04	0.978474	0.89-1.08	0.333	0.968	0.91-1.03	0.199745	0.959308	0.9-1.02	0.1036	0.03074	0.01889	0.01692	0.9059	0.84-0.98	0.171084	0.92105	0.82-1.04
rs10799838	rs10799838	1	20135822	A	G	0.2371	(9)	0.469	-0.01008	0.01392	0.638	0.966184	0.90-1.04	0.987167	0.91-1.07	0.509	1.019	0.96-1.08	0.706419	1.00965	0.96-1.06	0.05107	0.02915	0.01494	0.6903	0.9871	0.93-1.05	0.728901	1.01572	0.93-1.11
rs3806308	rs3806310	1	20142866	A	G	0.3619	(9)	0.8308	0.002642	0.01237	0.742	1.01626	0.95-1.09	1.02881	0.96-1.11	0.496	1.017	0.97-1.07	0.654364	1.01058	0.97-1.06	0.363	-0.01276	0.01402	0.259	1.035	0.97-1.1	0.809483	0.989603	0.91-1.08
rs6426833	rs6426833	1	20171860	G	A	0.4449	(9)	0.4653	-0.008652	0.01185	0.037	1.00301	0.94-1.07	1.07527	1.00-1.15	0.048	1.048	1.00-1.10	0.143704	1.03309	0.99-1.08	0.2066	0.01682	0.01332	0.4448	0.9779	0.92-1.04	0.887456	0.994206	0.92-1.08
rs12568930	rs12568930	1	22702231	G	A	0.1625	(3)	0.5613	0.009256	0.01593	0.899	1.02041	0.94-1.11	1.01729	0.93-1.12	0.034	1.071	1.01-1.14	0.289433	1.03211	0.97-1.09	0.3102	0.01855	0.01828	0.08868	1.07	0.99-1.16	0.521682	1.0357	0.93-1.15
rs6588248	rs6588248	1	67652984	A	C	0.4581	IL23R,IL12RB2,(4)	0.01975	-0.02774	0.0119	0.004	0.912409	0.86-0.97	0.894454	0.83-0.96	0.096	0.961	0.92-1.01	0.0803225	0.96161	0.92-1	0.03975	0.02693	0.01309	0.1029	0.9541	0.9-1.01	0.516372	1.0263	0.95-1.11
rs7517847	rs7517847	1	67681669	C	A	0.3994	IL23R,IL12RB2,(4)	0.04054	0.02577	0.01258	0.007	0.902527	0.84-0.97	0.906618	0.84-0.97	0.034	0.947	0.90-1.00	0.120025	0.963459	0.92-1.01	0.5088	0.009013	0.01364	0.883	0.9956	0.94-1.06	0.73585	0.986061	0.91-1.07
rs11209026	rs11209026	1	67705958	A	G	0.04974	IL23R,IL12RB2,(4)	0.002031	0.1137	0.03685	0.056	0.795545	0.66-0.96	0.834028	0.68-1.02	0.012	0.832	0.72-0.96	0.314415	0.931634	0.81-1.07	0.1611	0.04945	0.03528	0.453	0.9459	0.82-1.09	0.664983	1.04491	0.86-1.27
rs2651244	rs2651244	1	70995562	A	G	0.3935	(3)	0.2164	-0.01473	0.01192	0.0003467	1.10254	1.03-1.18	1.14943	1.07-1.23	0.008	1.066	1.02-1.12	0.199055	1.0293	0.98-1.08	0.7873	0.003645	0.01351	0.2155	1.037	0.98-1.1	0.700835	0.984428	0.91-1.07
rs17391694	rs17391694	1	78623626	A	G	0.1139	(5)	0.9668	-0.0008167	0.01963	0.015	0.891266	0.80-0.99	0.851064	0.76-0.95	0.147	0.944	0.87-1.02	0.0729634	0.933601	0.87-1.01	0.6658	0.008941	0.0207	0.5341	0.9723	0.89-1.06	0.206111	0.917399	0.8-1.05
rs6679677	rs6679677	1	114303808	A	C	0.09077	ADAM30,(5)	0.5385	0.01371	0.02229	0.01	0.884956	0.79-1.00	0.821693	0.72-0.93	0.044	0.911	0.83-1.00	0.181101	0.943653	0.87-1.03	0.07089	-0.04002	0.02215	0.2794	1.054	0.96-1.16	0.0902019	1.11583	0.98-1.27
rs2641348	rs3897478	1	120437884	G	A	0.1025	ADAM30,(5)	0.08018	0.03553	0.02031	0.324	0.977517	0.88-1.09	0.919118	0.82-1.03	0.33	0.96	0.89-1.04	0.403407	0.967743	0.9-1.05	0.2913	-0.02292	0.02172	0.4284	0.9629	0.88-1.06	0.927117	0.993924	0.87-1.13
rs4845604	rs4845604	1	151801680	A	G	0.1382	RORC,(14)	0.08463	0.03008	0.01745	0.576	1.05042	0.95-1.16	1.01833	0.92-1.13	0.46	1.027	0.96-1.10	0.65254	1.01492	0.95-1.08	0.002207	0.0612	0.01999	0.5871	0.9765	0.9-1.06	0.944778	0.995752	0.88-1.12
rs670523	rs670523	1	155878732	A	G	0.3348	UBQLN4,RIT1,MSTO1,(28)	0.4747	-0.008857	0.01239	0.494	1.03842	0.97-1.11	1.03842	0.97-1.12	0.875	1.004	0.96-1.05	0.0310178	1.05131	1-1.1	0.3521	0.01302	0.01399	0.3903	0.974	0.92-1.03	0.854221	1.00789	0.93-1.1
rs4656958	rs4656958	1	160856964	A	G	0.3068	CD48,SLAMF1,ITLN1,CD244,F11R,USF1,SLAMF7,ARHGAP30,(8)	0.1349	0.01936	0.01295	0.004	0.985222	0.92-1.06	1.09409	1.02-1.18	0.968	0.999	0.95-1.05	0.76548	1.00728	0.96-1.06	0.8186	0.003316	0.01446	0.8712	1.005	0.94-1.07	0.851213	0.991717	0.91-1.08
rs1801274	rs1801274	1	161479745	G	A	0.4765	FCGR2A,FCGR2B,FCGR3A,HSPA6,FCGR3B,FCRLA,(9)	0.2002	-0.01526	0.01191	0.211	1.03627	0.97-1.11	1.06383	0.99-1.14	0.435	1.019	0.97-1.07	0.397602	1.01941	0.98-1.06	0.6938	-0.005271	0.01339	0.4354	1.023	0.97-1.08	0.329184	0.960622	0.88-1.04
rs7517810	rs9286879	1	172853460	A	G	0.2465	FASLG,TNFSF18,(0)	0.002975	-0.03938	0.01325	0.11	1.05932	0.99-1.14	0.994036	0.92-1.07	0.322	1.027	0.97-1.08	0.798223	1.00632	0.96-1.06	0.7721	0.004491	0.01551	0.1968	1.045	0.98-1.12	0.896986	0.993842	0.91-1.09
rs2488389	rs2488389	1	197631141
rs2816958	rs2816958	1	200101920	A	G	0.1102	(3)	0.5205	-0.01203	0.01871	0.506	0.942507	0.85-1.04	0.953289	0.86-1.06	0.268	1.043	0.97-1.12	0.308479	1.03615	0.97-1.11	0.6645	-0.009636	0.02222	0.1353	1.075	0.98-1.18	0.918438	1.00689	0.88-1.15
rs7554511	rs7554511	1	200877562	A	C	0.2612	KIF21B,(6)	0.05514	0.02605	0.01358	0.999	1	0.93-1.08	1.001	0.93-1.08	0.097	0.955	0.90-1.01	0.632942	0.987777	0.94-1.04	0.3056	0.01565	0.01528	0.8973	1.004	0.94-1.07	0.401549	1.03929	0.95-1.14
rs3024505	rs3024505	1	206939904	A	G	0.1708	IL10,IL20,IL19,IL24,PIGR,MAPKAPK2,FAIM3,RASSF5,(3)	0.172	-0.02101	0.01538	0.075	1.07411	0.99-1.17	1.10865	1.01-1.21	0.106	1.052	0.99-1.12	0.477021	1.02055	0.96-1.08	0.003246	-0.04888	0.0166	0.9243	0.9965	0.93-1.07	0.948629	0.996769	0.9-1.1
rs13407913	rs6545800	2	25097644	G	A	0.4441	ADCY3,(6)	0.8717	-0.001904	0.01179	0.69	0.97371	0.91-1.04	0.97561	0.91-1.05	0.823	0.995	0.95-1.04	0.602319	0.988558	0.95-1.03	0.1078	-0.02132	0.01325	0.3792	1.026	0.97-1.09	0.39896	1.03487	0.96-1.12
rs1260326	rs1728918	2	27730940	A	G	0.4263	UCN,(23)	0.4324	-0.009296	0.01184	0.153	1.02564	0.96-1.09	1.06838	1.00-1.14	0.31	1.025	0.98-1.07	0.662611	0.990429	0.95-1.03	0.9109	-0.001486	0.01328	0.3238	1.029	0.97-1.09	0.26704	1.04554	0.97-1.13
rs925255	rs925255	2	28614794	A	G	0.4374	FOSL2,BRE,(1)	0.03316	0.02553	0.01199	0.648	0.97561	0.91-1.04	1.001	0.93-1.07	0.699	0.991	0.94-1.04	0.336636	0.978557	0.94-1.02	0.7639	0.004012	0.01336	0.4252	0.9768	0.92-1.03	0.872294	1.0066	0.93-1.09
rs10495903	rs10495903	2	43806918	A	G	0.1364	(5)	0.6149	-0.008437	0.01677	0.18	1.00705	0.92-1.10	1.07875	0.98-1.19	0.245	1.04	0.97-1.11	0.871982	1.00501	0.95-1.07	0.3935	0.0162	0.01898	0.9029	1.005	0.93-1.09	0.248737	1.06683	0.96-1.19
rs7608910	rs7608910	2	61204856	G	A	0.4089	REL,C2orf74,KIAA1841,AHSA2,(6)	0.1543	-0.01691	0.01187	0.778	1.02354	0.96-1.09	1.01112	0.94-1.08	0.404	1.02	0.97-1.07	0.0958658	1.0375	0.99-1.08	0.6083	-0.006869	0.0134	0.2521	1.034	0.98-1.09	0.239073	1.0495	0.97-1.14
rs10865331	rs10865331	2	62551472	A	G	0.3875	(3)	0.8258	-0.002619	0.0119	0.216	1.0582	0.99-1.13	1.02987	0.96-1.10	0.597	1.013	0.97-1.06	0.79616	0.994199	0.95-1.04	0.1686	0.01864	0.01354	0.9424	0.9979	0.94-1.06	0.961242	0.997995	0.92-1.08
rs6740462	rs6740462	2	65667272	C	A	0.2524	SPRED2,(1)	0.5104	-0.009024	0.01371	0.14	1.03413	0.96-1.12	1.08225	1.00-1.17	0.532	1.018	0.96-1.08	0.413888	0.979018	0.93-1.03	0.8306	-0.003253	0.0152	0.1047	0.9472	0.89-1.01	0.0997463	0.925444	0.84-1.01
rs10185424	rs2310173	2	102662888	A	C	0.4717	IL1R2,IL18RAP,IL18R1,IL1R1,IL1RL1,IL1RL2,(3)	0.1354	-0.01743	0.01168	0.351	0.987167	0.93-1.05	0.954198	0.89-1.02	0.095	0.961	0.92-1.01	0.593174	1.01176	0.97-1.06	0.289	-0.01387	0.01309	0.5081	0.9812	0.93-1.04	0.791424	0.989449	0.91-1.07
rs6708413	rs917997	2	103063369	G	A	0.2449	IL1R2,IL18RAP,IL18R1,IL1R1,IL1RL1,IL1RL2,(3)	0.9732	0.000453	0.01346	0.795	0.974659	0.91-1.05	0.983284	0.91-1.06	0.094	1.047	0.99-1.10	0.558387	1.01461	0.97-1.07	0.2233	-0.01868	0.01534	0.8875	1.005	0.94-1.07	0.295304	0.951266	0.87-1.04
rs2111485	rs2111485	2	163110536	A	G	0.406	IFIH1,(5)	0.02043	0.0279	0.01203	0.783	0.993049	0.93-1.06	0.976562	0.91-1.05	0.057	0.955	0.91-1.00	0.056289	0.957967	0.92-1	0.0241	-0.03017	0.01337	0.04621	1.06	1-1.12	0.160905	1.05851	0.98-1.15
rs1517352	rs1517352	2	191931464	A	C	0.3931	STAT1,STAT4,(2)	0.5891	-0.006581	0.01218	0.635	1.02564	0.96-1.10	1.03413	0.96-1.11	0.357	1.023	0.97-1.07	0.467017	0.983636	0.94-1.03	0.9688	0.0005263	0.01347	0.2921	0.9693	0.91-1.03	0.739726	1.0138	0.94-1.1
rs1440088	rs1016883	2	198871417	C	A	0.1912	RFTN2,PLCL1,(7)	0.1611	-0.02081	0.01485	0.524	0.95511	0.88-1.03	0.970874	0.89-1.06	0.887	1.004	0.95-1.06	0.828717	1.00587	0.95-1.06	0.07264	0.03104	0.01729	0.551	0.9779	0.91-1.05	0.96599	0.997806	0.9-1.1
rs17229285	rs17229285	2	199523122	A	G	0.4944	(0)	0.7359	0.003965	0.01175	0.152	1.04932	0.98-1.12	1.06838	1.00-1.14	0.392	1.021	0.97-1.07	0.288673	1.02384	0.98-1.07	0.9973	-4.489e-05	0.01311	0.4008	1.024	0.97-1.08	0.87791	0.993831	0.92-1.08
rs1405108	rs13413152	2	199745018	C	A	0.3308	(0)	0.9894	-0.0001699	0.01273	0.136	0.932836	0.87-1.00	0.94697	0.88-1.02	0.025	0.944	0.90-0.99	0.517461	0.984538	0.94-1.03	0.8972	0.001803	0.01396	0.01172	0.9257	0.87-0.98	0.569884	0.975373	0.89-1.06
rs2382817	rs2382817	2	219151218	A	C	0.4108	SLC11A1,CXCR2,CXCR1,PNKD,ARPC2,TMBIM1,CTDSP1,(8)	0.03711	-0.02465	0.01182	0.853	1.01626	0.95-1.08	1.01833	0.95-1.09	0.141	1.036	0.99-1.09	0.596684	0.988423	0.95-1.03	0.6589	-0.005859	0.01327	0.9621	1.001	0.95-1.06	0.399534	0.966383	0.89-1.05
rs6716753	rs6716753	2	231097129	G	A	0.1977	SP140,(5)	0.9682	0.000576	0.01445	0.762	1	0.92-1.08	1.02564	0.94-1.12	0.139	1.044	0.99-1.11	0.853802	0.995036	0.94-1.05	0.01954	0.03905	0.01672	0.8537	1.007	0.94-1.08	0.630357	0.975664	0.88-1.08
rs12994997	rs12994997	2	234173503	G	A	0.4524	ATG16L1, INPP5D, (7)	0.04887	0.02348	0.01192	0.0002902	0.884956	0.83-0.94	0.883392	0.82-0.95	0.003	0.929	0.89-0.97	0.0013187	0.9309	0.89-0.97	0.454	-0.009822	0.01312	0.3605	1.027	0.97-1.09	0.222889	0.952213	0.88-1.03
rs3749171	rs3749171	2	241569692	A	G	0.1835	GPR35,(12)	0.03406	-0.03263	0.0154	0.354	0.952381	0.88-1.04	1.001	0.92-1.09	0.603	0.984	0.92-1.05	0.578838	1.01649	0.96-1.08	0.2819	-0.01794	0.01667	0.7788	1.01	0.94-1.09	0.0657829	1.09801	0.99-1.21
rs6724516	rs6724516	2	241586810	G	A	0.2702	GPR35,(12)	0.3342	0.0127	0.01315	0.817	1.01626	0.95-1.09	0.997009	0.92-1.08	0.369	0.977	0.93-1.03	0.724587	0.991433	0.95-1.04	0.9655	0.000656	0.01517	0.4593	1.025	0.96-1.09	0.844516	1.00903	0.92-1.1
rs4256159	rs4256159	3	18767404	A	G	0.1493	(0)	0.2438	-0.0189	0.01622	0.018	1.07991	0.99-1.18	1.14548	1.04-1.26	0.83	1.007	0.94-1.07	0.974847	1.00097	0.94-1.06	0.3009	-0.0192	0.01856	0.07797	1.074	0.99-1.16	0.992852	0.999499	0.9-1.12
rs9868809	rs9868809	3	48681053	A	G	0.1108	MST1,PFKFB4,MST1R,UCN2,GPX1,IP6K2,BSN,IP6K1,USP4,(56)	0.01554	-0.04411	0.01823	0.019	1.11732	1.01-1.23	0.998004	0.90-1.11	0.853	1.007	0.94-1.08	0.684394	1.0137	0.95-1.08	0.07768	-0.0357	0.02023	0.05477	0.9185	0.84-1	0.590601	1.03321	0.92-1.16
rs3172494	rs3731507	3	48731487	A	C	0.1185	MST1,PFKFB4,MST1R,UCN2,GPX1,IP6K2,BSN,IP6K1,USP4,(56)	0.05599	-0.03455	0.01808	0.011	1.02354	0.93-1.13	1.15075	1.04-1.28	0.515	1.024	0.95-1.10	0.744932	0.989022	0.93-1.06	0.01045	-0.05046	0.01971	0.2697	1.049	0.96-1.14	0.634082	1.02799	0.92-1.15
rs4541435	rs4541435	3	49228501	A	G	0.01425	MST1,PFKFB4,MST1R,UCN2,GPX1,IP6K2,BSN,IP6K1,USP4,(56)	0.0648	-0.08657	0.04688	0.879	1.01937	0.79-1.32	1.06838	0.81-1.40	0.73	1.033	0.86-1.24	0.703265	1.03603	0.86-1.24	0.07675	-0.1003	0.05668	0.7114	1.047	0.82-1.33	0.825972	0.963542	0.69-1.34
rs3197999	rs3197999	3	49721532	A	G	0.3032	MST1,PFKFB4,MST1R,UCN2,GPX1,IP6K2,BSN,IP6K1,USP4,(56)	2.365e-08	-0.06914	0.01238	0.021	1.07643	1.01-1.15	1.10497	1.03-1.19	0.997	1	0.95-1.05	0.697255	1.00908	0.96-1.06	2.181e-05	-0.05818	0.0137	0.2702	0.9675	0.91-1.03	0.737706	0.986069	0.91-1.07
rs9847710	rs9847710	3	53062661	G	A	0.4148	PRKCD,ITIH4,(8)	0.8016	0.002984	0.01187	0.142	1.01317	0.95-1.08	0.956023	0.89-1.02	0.046	1.049	1.00-1.10	0.586737	1.01214	0.97-1.06	0.7467	-0.004248	0.01315	0.6563	0.9873	0.93-1.04	0.612977	0.979951	0.91-1.06
rs7438704	rs6837335	4	48363245	A	G	0.3473	TXK,TEC,SLC10A4,(3)	0.7197	0.004482	0.01249	0.008	0.922509	0.86-0.99	0.894454	0.83-0.96	0.255	0.972	0.92-1.02	0.226838	1.02855	0.98-1.08	0.3646	0.01239	0.01366	0.7846	1.008	0.95-1.07	0.256466	1.04787	0.97-1.14
rs2457996	rs2472649	4	74856535	G	A	0.107	CXCL5,CXCL1,CXCL3,IL8,CXCL6,PF4,CXCL2,PF4V1,(3)	0.488	-0.01324	0.0191	0.794	1.0352	0.93-1.15	1.01729	0.91-1.14	0.711	1.014	0.94-1.09	0.33658	1.03516	0.96-1.11	0.3303	0.02125	0.02183	0.3469	1.046	0.95-1.15	0.099985	1.1132	0.98-1.26
rs13126505	rs13126505	4	102865304	A	G	0.0695	(1)	0.06956	-0.03931	0.02166	0.622	1.05708	0.94-1.19	1.02249	0.90-1.16	0.044	1.091	1.00-1.19	0.343342	1.03877	0.96-1.12	0.1963	0.03295	0.02549	0.7308	1.019	0.91-1.14	0.262143	0.915215	0.78-1.07
rs3774937	rs3774959	4	103434253	G	A	0.3289	NFKB1,MANBA,(2)	0.111	0.02001	0.01256	0.875	0.982318	0.92-1.05	0.98912	0.92-1.06	0.372	1.023	0.97-1.08	0.832451	0.995014	0.95-1.04	0.9731	-0.0004657	0.01381	0.567	1.018	0.96-1.08	0.138036	0.93882	0.86-1.02
rs7657746	rs7657746	4	123161619	G	A	0.2359	IL2,IL21,(2)	0.04772	0.02766	0.01397	0.055	1.04058	0.96-1.12	1.10132	1.02-1.19	0.307	1.029	0.97-1.09	0.912967	0.997177	0.95-1.05	0.987	0.0002569	0.01571	0.1417	0.9506	0.89-1.02	0.885202	1.007	0.92-1.11
rs11739663	rs11739663	5	594083	G	A	0.2262	SLC9A3,(8)	0.7436	0.004545	0.01389	0.734	1.02459	0.95-1.11	1.001	0.92-1.09	0.259	0.969	0.92-1.02	0.21269	1.0331	0.98-1.09	0.7071	0.005927	0.01577	0.09983	0.9445	0.88-1.01	0.160323	0.93254	0.85-1.03
rs2930047	rs2930047	5	10695526	G	A	0.3863	DAP,(2)	0.03054	0.02599	0.01201	0.9	1.01523	0.95-1.08	1.01112	0.94-1.08	0.111	1.04	0.99-1.09	0.305097	1.02329	0.98-1.07	0.6588	-0.00595	0.01347	0.4984	1.02	0.96-1.08	0.11228	1.06628	0.99-1.15
rs1842076	rs17823954	5	40237018	G	A	0.2743	PTGER4,(1)	0.3977	0.01135	0.01342	0.07	0.929368	0.86-1.00	0.98912	0.92-1.07	0.046	0.947	0.90-1.00	0.0616337	0.953703	0.91-1	0.1034	-0.02393	0.0147	0.2793	0.9658	0.91-1.03	0.432836	0.965537	0.88-1.05
rs11742570	rs11742570	5	40410584	A	G	0.3694	PTGER4,(1)	0.6898	-0.004958	0.01242	0.02	0.915751	0.86-0.98	0.914913	0.85-0.98	0.124	0.962	0.92-1.01	0.275124	0.974671	0.93-1.02	0.1278	0.02064	0.01356	0.1133	0.9542	0.9-1.01	0.156395	0.942671	0.87-1.02
rs1505992	rs1505992	5	40498577	T	A	0.3063	PTGER4,(1)	9.096e-06	0.05798	0.01306	0.018	0.914077	0.85-0.98	0.983284	0.91-1.06	0.266	0.971	0.92-1.02	0.037013	0.949726	0.9-1	0.2558	0.01622	0.01427	0.006016	0.9174	0.86-0.98	0.0665513	0.9214	0.84-1.01
rs10065637	rs10065637	5	55438851	A	G	0.2089	IL6ST,IL31RA,(1)	0.4044	0.01222	0.01466	0.769	1.02881	0.95-1.11	1.02669	0.94-1.12	0.739	1.01	0.95-1.07	0.890055	1.00379	0.95-1.06	0.61	0.008248	0.01617	0.01285	0.9151	0.85-0.98	0.464113	1.03604	0.94-1.14
rs10061469	rs7702331	5	72518148	G	A	0.3192	(4)	0.5611	0.007409	0.01275	0.008	0.899281	0.84-0.96	0.956023	0.89-1.03	0.091	0.957	0.91-1.01	0.444431	0.981837	0.94-1.03	0.3585	0.01288	0.01403	0.3688	1.028	0.97-1.09	0.35779	0.960978	0.88-1.05
rs1363907	rs1363907	5	96252803	A	G	0.423	ERAP2,ERAP1,LNPEP,(2)	0.08214	-0.02187	0.01258	0.171	1.05932	0.99-1.13	1.01215	0.94-1.09	0.395	1.022	0.97-1.07	0.553494	1.0138	0.97-1.06	0.4993	0.009828	0.01455	0.238	1.037	0.98-1.1	0.714899	0.984873	0.91-1.07
rs10051722	rs4836519	5	130104076	C	A	0.2966	(1)	0.523	0.008429	0.0132	0.24	1.03842	0.97-1.12	0.983284	0.91-1.06	0.872	0.996	0.94-1.05	0.772618	0.992838	0.95-1.04	0.5645	-0.008308	0.01442	0.1034	0.9496	0.89-1.01	0.356085	0.959602	0.88-1.05
rs11743851	rs11743851	5	130613600	G	A	0.3804	0	0.007945	-0.03187	0.01201	0.675	1.02354	0.96-1.09	1	0.93-1.07	0.253	1.028	0.98-1.08	0.39187	1.01943	0.98-1.07	0.9611	0.0006631	0.01358	0.2429	1.035	0.98-1.1	0.155406	1.06061	0.98-1.15
rs2188962	rs2188962	5	131770805	A	G	0.4398	IRF1,IL13,CSF2,SLC22A4,IL4,IL3,IL5,PDLIM4,SLC22A5,ACSL6,(8)	1.317e-05	-0.05144	0.0118	0.02	1.09409	1.03-1.17	1.04384	0.97-1.12	0.132	1.037	0.99-1.09	0.282065	1.02412	0.98-1.07	0.6514	-0.005941	0.01315	0.8842	1.004	0.95-1.06	0.479006	1.02867	0.95-1.11
rs254560	rs254560	5	134443606	A	G	0.4063	(6)	0.4313	0.009343	0.01187	0.18	0.948767	0.89-1.01	0.94162	0.88-1.01	0.234	0.972	0.93-1.02	0.0690655	0.96003	0.92-1	0.003784	-0.03834	0.01324	0.5578	1.017	0.96-1.08	0.190497	1.05454	0.97-1.14
rs6863411	rs6863411	5	141513204	A	T	0.3627	SPRY4,NDFIP1,(5)	0.00792	0.033	0.01243	0.302	0.956023	0.89-1.02	0.996016	0.93-1.07	0.772	0.993	0.94-1.04	0.686435	0.990604	0.95-1.04	0.4588	0.01008	0.0136	0.06702	0.9469	0.89-1	0.694283	0.983727	0.91-1.07
rs11741861	rs11741861	5	150277909	G	A	0.09025	TNIP1,IRGM,ZNF300P1,(8)	0.9417	0.001393	0.01904	0.345	1.0582	0.95-1.18	1.08578	0.97-1.22	0.875	0.994	0.92-1.07	0.719349	0.987626	0.92-1.06	0.4219	-0.0183	0.02279	0.6764	1.021	0.93-1.13	0.641728	0.968504	0.85-1.11
rs6556412	rs6556412	5	158787385	A	G	0.3411	IL12B,(3)	0.6567	-0.005455	0.01227	0.62	0.993049	0.93-1.06	0.968054	0.90-1.04	0.178	0.967	0.92-1.02	0.956627	0.998757	0.95-1.04	0.0001874	-0.0515	0.01378	0.699	1.012	0.95-1.07	0.794728	1.01096	0.93-1.1
rs9313808	rs9313808	5	158820844	A	G	0.1597	IL12B,(3)	0.6679	-0.00719	0.01676	0.625	0.970874	0.89-1.06	1.00806	0.92-1.11	0.919	1.003	0.94-1.07	0.118396	1.04931	0.99-1.11	0.06088	0.03445	0.01838	0.6191	1.02	0.94-1.1	0.985813	0.998984	0.89-1.12
rs6871626	rs6871626	5	158826792	A	C	0.3505	IL12B,(3)	0.4415	-0.009871	0.01282	0.286	0.957854	0.90-1.03	0.944287	0.88-1.02	0.275	0.972	0.92-1.02	0.107188	0.961702	0.92-1.01	0.2335	-0.01658	0.01391	0.001859	1.099	1.04-1.17	0.0422964	1.09021	1-1.18
rs17695092	rs17695092	5	173337853
rs4976646	rs12654812	5	176788570	G	A	0.3528	DOK3,(17)	0.4083	-0.01017	0.0123	0.536	1.03842	0.97-1.11	1.02881	0.96-1.11	0.015	0.941	0.90-0.99	0.0963993	0.962513	0.92-1.01	0.6876	-0.005538	0.01377	0.5525	0.9823	0.93-1.04	0.586909	0.977147	0.9-1.06
rs17119	rs17119	6	14719496	G	A	0.1946	(0)	0.6137	0.007561	0.01498	0.523	1.04275	0.96-1.13	1.04712	0.96-1.14	0.221	1.038	0.98-1.10	0.447116	1.02105	0.97-1.08	0.08394	-0.02908	0.01682	0.09753	0.9408	0.88-1.01	0.0998756	0.91822	0.83-1.02
rs6908425	rs6908425	6	20728731	A	G	0.2074	(2)	0.8276	-0.003242	0.01489	0.041	0.901713	0.83-0.98	0.938967	0.86-1.02	0.019	0.931	0.88-0.99	0.765502	1.00853	0.95-1.07	0.3216	0.01609	0.01623	0.6964	0.9863	0.92-1.06	0.580968	0.972803	0.88-1.07
rs9358372	rs9358372	6	20812588	G	A	0.3771	(2)	0.9602	-0.0005981	0.01197	0.537	1.02354	0.96-1.09	1.04058	0.97-1.12	0.203	1.031	0.98-1.08	0.65146	1.0101	0.97-1.06	0.09497	-0.02253	0.01349	0.9807	0.9993	0.94-1.06	0.419856	1.03335	0.95-1.12
rs12663356	rs12663356	6	21430728										0.90-1.02
rs477515	rs6927022	6	32569691	A	G	0.2752	HLA-DQB1,HLA-DRB1,HLA-DQA1,HLA-DRA,(12)	0.07628	0.02444	0.01379	5.264e-05	1.09051	1.01-1.18	1.20048	1.11-1.30	0.0005713	1.101	1.04-1.16	0.00257999	1.0753	1.03-1.13	0.0334	0.03757	0.01766	0.0006976	0.8745	0.81-0.94	0.00405563	0.857901	0.77-0.95
rs1847472	rs1847472	6	90973159	A	C	0.3363	(1)	0.4448	-0.009584	0.01254	0.08	0.970874	0.91-1.04	0.922509	0.86-0.99	0.0009791	0.919	0.87-0.97	0.000770619	0.923351	0.88-0.97	0.9385	-0.001081	0.014	0.1904	1.041	0.98-1.11	0.567846	1.0246	0.94-1.11
rs7746082	rs6568421	6	106435269	C	G	0.2998	(2)	0.5996	-0.006624	0.01262	0.642	1.02564	0.96-1.10	1.0352	0.96-1.11	0.095	1.044	0.99-1.1	0.141676	1.03525	0.99-1.08	0.235	-0.01692	0.01425	0.06509	1.059	1-1.13	0.65441	1.01966	0.94-1.11
rs3851228	rs3851228	6	111848191	A	T	0.07151	TRAF3IP2,FYN,REV3L,(2)	0.511	-0.0146	0.02221	0.183	0.980392	0.87-1.10	0.897666	0.79-1.02	0.579	0.975	0.89-1.06	0.223977	0.95155	0.88-1.03	0.03425	-0.05173	0.02443	0.7667	0.9841	0.89-1.09	0.453788	1.05465	0.92-1.21
rs2503322	rs9491697	6	127457260	A	G	0.4559	(3)	0.925	0.00111	0.01179	0.501	0.966184	0.91-1.03	0.96432	0.90-1.03	0.692	1.01	0.96-1.06	0.629961	0.989428	0.95-1.03	0.9709	0.0004822	0.01322	0.9329	0.9976	0.94-1.06	0.651041	0.981711	0.91-1.06
rs13204742	rs13204742	6	128245765	A	C	0.1308	(2)	0.1188	0.0265	0.01699	0.151	0.935454	0.85-1.03	1.01112	0.92-1.11	0.171	1.048	0.98-1.12	0.583122	1.01749	0.96-1.08	0.7257	-0.006924	0.01973	0.7226	1.015	0.93-1.1	0.96741	1.00247	0.89-1.13
rs6920220	rs6920220	6	138006504	A	G	0.2121	(0)	0.3583	0.01344	0.01464	0.958045	0.99	0.91-1.07	1	0.92-1.09	0.194	0.962	0.91-1.02	0.871887	1.00444	0.95-1.06	0.5322	-0.009804	0.01569	0.6145	1.017	0.95-1.09	0.0364876	1.10404	1.01-1.21
rs12199775	rs12199775	6	143898894	G	A	0.06299	(0)	0.7826	-0.007008	0.0254	0.677557	0.94	0.82-1.08	0.97	0.84-1.12	0.245	1.062	0.96-1.18	0.669812	0.978885	0.89-1.08	0.8297	0.005999	0.02789	0.561	0.9653	0.86-1.09	0.739329	0.970968	0.82-1.15
rs212388	rs212388	6	159490436	G	A	0.4055	(0)	0.1414	-0.01754	0.01193	0.211683	1.05	0.99-1.12	1.01	0.94-1.08	0.74	1.008	0.96-1.06	0.647024	0.989906	0.95-1.03	0.04589	-0.02667	0.01336	0.5282	0.9818	0.93-1.04	0.139809	0.941207	0.87-1.02
rs1819333	rs1819333	6	167373547	C	A	0.4559	(0)	0.01262	0.02954	0.01184	0.38147	0.96	0.90-1.03	1	0.93-1.07	0.16	0.967	0.92-1.01	0.689178	0.991106	0.95-1.04	0.2139	0.01646	0.01324	0.1074	1.048	0.99-1.11	0.627396	1.01988	0.94-1.1
rs1182188	rs798502	7	2869985	G	A	0.29	CARD11,G12,TTYH3,(4)	0.9113	0.001449	0.01301	0.794	0.978474	0.91-1.05	0.995025	0.92-1.07	0.228	1.032	0.98-1.09	0.103125	1.04077	0.99-1.09	0.8873	-0.002088	0.01473	0.0565	0.9405	0.88-1	0.0519695	0.91523	0.84-1
rs10486483	rs10486483	7	26892440	A	G	0.2463	(2)	0.8058	0.003308	0.01346	0.324	0.94518	0.88-1.02	0.963391	0.89-1.04	0.723	0.99	0.94-1.04	0.61754	0.987524	0.94-1.04	0.01605	-0.03618	0.01502	0.6464	1.015	0.95-1.08	0.0364566	0.90688	0.83-0.99
rs4722672	rs4722672	7	27231762	G	A	0.1869	(14)	0.2854	-0.01634	0.0153	0.483	0.97371	0.90-1.06	1.01937	0.93-1.11	0.801	0.992	0.93-1.05	0.0520635	1.05794	1-1.12	0.2426	0.01925	0.01648	0.8237	1.008	0.94-1.08	0.87447	0.992116	0.9-1.09
rs864745	rs864745	7	28180556	G	A	0.4956	CREB5,JAZF1,(1)	0.008453	0.031	0.01177	0.824	0.998004	0.94-1.06	0.981354	0.92-1.05	0.982	0.999	0.95-1.05	0.818248	0.994913	0.95-1.04	0.03345	-0.02821	0.01327	0.1232	0.9562	0.9-1.01	0.261114	0.955286	0.97-1.13
rs12718244	rs10248511	7	50175654	A	G	0.4148	ZPBP,IKZF1,(4)	0.9369	0.0009456	0.01194	0.755	0.995025	0.93-1.06	0.976562	0.91-1.05	0.348	1.023	0.98-1.07	0.778548	0.99371	0.95-1.04	0.3318	-0.01294	0.01334	0.8438	0.9942	0.94-1.05	0.300235	1.04338	0.96-1.13
rs1456896	rs1456896	7	50304461	G	A	0.3015	ZPBP,IKZF1,(4)	0.8661	0.0022	0.01305	0.904	1.01317	0.94-1.09	1.001	0.93-1.08	0.855	1.005	0.95-1.06	0.593159	1.01312	0.97-1.06	0.9554	0.0007998	0.0143	0.5898	0.9832	0.92-1.05	0.478518	1.03196	0.95-1.13
rs9297145	rs9297145	7	98759117	C	A	0.2673	SMURF1,(6)	0.1048	-0.02119	0.01307	0.271	1.06045	0.99-1.14	1.0352	0.96-1.12	0.934	0.998	0.95-1.05	0.989825	1.00032	0.95-1.05	0.223	0.018	0.01477	0.9538	1.002	0.94-1.07	0.656023	0.979731	0.9-1.07
rs1734907	rs1734907	7	100315517
rs7805114	rs2283044	7	107450033	C	A	0.4226	DLD,(9)	0.4486	0.009113	0.01203	0.959	0.995025	0.93-1.06	1.00301	0.94-1.08	0.681	0.99	0.94-1.04	0.393889	0.980763	0.94-1.03	0.09784	0.02233	0.01349	0.3343	1.029	0.97-1.09	0.783456	1.01114	0.93-1.09
rs4380874	rs4380874	7	107480315	A	G	0.4145	DLD,(9)	0.02359	0.02701	0.01193	0.129	0.94162	0.88-1.00	0.938086	0.88-1.01	0.239	0.972	0.93-1.02	0.196118	0.971156	0.93-1.02	0.2409	-0.0157	0.01339	0.9855	0.9995	0.94-1.06	0.528856	1.02613	0.95-1.11
rs38911	rs38904	7	116895163	A	G	0.4588	(6)	0.4708	0.008523	0.01182	0.583	1.02564	0.96-1.09	1.03627	0.97-1.11	0.392	1.021	0.97-1.07	0.647249	0.990006	0.95-1.03	0.3715	0.01176	0.01316	0.5913	0.9846	0.93-1.04	0.965136	1.00175	0.93-1.08
rs4728142	rs4728142	7	128573967	A	G	0.4474	IRF5,TNPO3,TSPAN33,(11)	0.1907	0.01548	0.01183	0.968	1.002	0.94-1.07	1.00806	0.94-1.08	0.344	0.978	0.93-1.02	0.652286	0.987774	0.95-1.03	0.9469	0.0008751	0.01313	0.9075	0.9967	0.94-1.05	0.400863	0.967095	0.89-1.05
rs7015630	rs7015630	8	90875918	G	A	0.2575	RIPK2,(4)	0.5727	-0.007771	0.01377	0.008	0.948767	0.88-1.02	0.883392	0.82-0.96	0.559	1.017	0.96-1.07	0.511162	0.983199	0.93-1.03	0.0758	-0.02684	0.01511	0.525	1.021	0.96-1.09	0.7091	1.01734	0.93-1.11
rs921720	rs921720	8	126534671	A	G	0.3749	TRIB1,(1)	0.02205	0.02811	0.01228	0.491	0.992063	0.93-1.06	1.02881	0.96-1.10	0.468	1.018	0.97-1.07	0.165706	1.03215	0.99-1.08	0.4208	0.01099	0.01365	0.2239	0.9643	0.91-1.02	0.142557	0.940359	0.87-1.02
rs6651252	rs6651252	8	129567181	G	A	0.1249	(0)	0.01706	0.04432	0.01858	0.043	0.883392	0.80-0.98	0.947867	0.85-1.05	0.854	0.993	0.92-1.07	0.634156	0.98343	0.92-1.05	0.1045	-0.03228	0.01988	0.3382	1.042	0.96-1.14	0.417994	0.952171	0.85-1.07
rs13277237	rs1991866	8	130604563	G	A	0.4403	(2)	0.02254	-0.02688	0.01178	0.005	1.0917	1.02-1.16	1.11732	1.04-1.20	0.638	1.011	0.96-1.06	0.508707	1.01465	0.97-1.06	0.001384	-0.0423	0.01322	0.4359	0.9777	0.92-1.03	0.0248557	0.91315	0.84-0.99
rs10758669	rs10758669	9	4981602	C	A	0.3681	JAK2,(4)	0.01846	-0.02838	0.01204	0.001	1.12233	1.05-1.20	1.11607	1.04-1.20	0.41	1.02	0.97-1.07	0.985584	1.00041	0.96-1.05	0.5493	0.008071	0.01348	0.5223	1.019	0.96-1.08	0.900285	1.00522	0.93-1.09
rs4743820	rs4743820	9	93928416	G	A	0.292	NFIL3,(2)	0.8846	0.001883	0.01298	0.409	0.968054	0.90-1.04	1.00908	0.94-1.09	0.553	1.016	0.96-1.07	0.705026	0.990736	0.94-1.04	0.1515	-0.02111	0.01472	0.2198	1.04	0.98-1.11	0.116341	1.07203	0.98-1.17
rs4246905	rs4246905	9	117553249	A	G	0.2725	TNFSF8,TNFSF15,TNC,(2)	0.008188	0.03551	0.01343	0.349	0.974659	0.91-1.05	1.02354	0.95-1.11	0.72	1.01	0.96-1.06	0.582169	1.01409	0.96-1.07	0.02215	0.0339	0.01481	0.1723	1.045	0.98-1.11	0.904465	0.994682	0.91-1.09
rs11554257	rs11554257	9	117605070	G	A	0.1375	TNFSF8,TNFSF15,TNC,(2)	0.136	-0.02493	0.01672	0.02	0.938086	0.86-1.03	0.87108	0.79-0.96	0.335	0.967	0.90-1.03	0.653736	1.01409	0.95-1.08	0.2848	-0.02006	0.01875	0.4434	1.032	0.95-1.12	0.705115	0.978681	0.88-1.09
rs13300483	rs13300483	9	117643362	A	G	0.2498	TNFSF8,TNFSF15,TNC,(2)	0.1154	-0.02085	0.01324	0.206	1.03627	0.96-1.11	0.977517	0.90-1.06	0.567	1.015	0.96-1.07	0.108924	0.960732	0.91-1.01	0.9285	-0.00136	0.01516	0.1508	0.9532	0.89-1.02	0.846973	0.991108	0.91-1.09
rs10781499	rs10781499	9	139266405	A	G	0.4385	CARD9,PMPCA,SDCCAG3,INPP5E,(19)	0.4333	-0.009318	0.01189	0.856	0.998004	0.94-1.06	0.983284	0.92-1.05	0.756	0.993	0.95-1.04	0.380522	0.980374	0.94-1.02	0.01166	-0.0331	0.01312	0.1803	1.039	0.98-1.1	0.804333	1.01004	0.93-1.09
rs13300218	rs13300218	9	139399641	A	G	0.1	CARD9,PMPCA,SDCCAG3,INPP5E,(19)	0.5537	-0.01196	0.02019	0.359	1.08342	0.97-1.21	1.06838	0.95-1.20	0.264	1.047	0.97-1.14	0.476198	1.0269	0.95-1.1	0.04699	0.04437	0.02233	0.7625	0.9854	0.9-1.08	0.687931	1.02678	0.9-1.17
rs12722515	rs12722515	10	6081230	A	C	0.151	IL2RA,IL15RA,(6)	0.6366	0.008074	0.01709	0.532	0.948767	0.87-1.04	0.963391	0.87-1.06	0.09	0.943	0.88-1.01	0.889931	1.00447	0.94-1.07	0.2363	0.02187	0.01847	0.5821	1.022	0.94-1.11	0.36007	0.948143	0.85-1.06
rs1042058	rs1042058	10	30728101	A	G	0.3964	MAP3K8,(3)	0.9502	0.0007534	0.01207	0.849	0.986193	0.92-1.05	1.002	0.93-1.07	0.921	0.998	0.95-1.05	0.875732	0.996459	0.95-1.04	0.713	0.004961	0.01349	0.9356	1.002	0.95-1.06	0.361483	0.962828	0.89-1.04
rs11010067	rs11010067	10	35295431	G	C	0.3644	CREM,(3)	0.06795	-0.02208	0.0121	0.635	1.02249	0.96-1.09	1.03413	0.96-1.11	0.418	1.02	0.97-1.07	0.756691	1.00698	0.96-1.05	0.3501	-0.01259	0.01347	0.02409	1.069	1.01-1.13	0.339436	1.03987	0.96-1.13
rs2790216	rs2790216	10	59997926	A	G	0.2109	CISD1,IPMK,(2)	0.2331	0.01836	0.01539	0.295	0.937207	0.86-1.02	0.96432	0.88-1.05	0.796	0.992	0.93-1.05	0.185572	1.03955	0.98-1.1	0.4451	0.01264	0.01656	0.1778	0.9524	0.89-1.02	0.758706	0.984568	0.89-1.09
rs10995235	rs10822036	10	64369749	A	G	0.1793	(3)	0.2529	0.01771	0.01549	0.506	1.00402	0.92-1.09	1.04603	0.96-1.14	0.388	1.027	0.97-1.09	0.679299	1.01202	0.96-1.07	0.05651	-0.03195	0.01675	0.2796	0.9611	0.89-1.03	0.677345	1.02115	0.93-1.13
rs10761659	rs10761659	10	64445564	A	G	0.442	(3)	0.007056	0.03217	0.01194	0.058	0.947867	0.89-1.01	1.01523	0.95-1.09	0.24	0.972	0.93-1.02	0.421116	1.01821	0.97-1.06	0.02078	0.03053	0.0132	0.3086	0.971	0.92-1.03	0.34735	0.962539	0.89-1.04
rs224090	rs7905229	10	64541319	A	G	0.4223	(3)	1.877e-05	-0.05073	0.01185	0.467	1.00908	0.95-1.08	0.972763	0.91-1.04	0.339	1.023	0.98-1.07	0.0781947	0.961635	0.92-1	0.1195	-0.02073	0.01332	0.5178	1.019	0.96-1.08	0.975318	1.00125	0.93-1.08
rs2227551	rs2227564	10	75669190	C	A	0.256	(13)	0.1482	0.0199	0.01376	0.849	0.992063	0.92-1.07	1.01215	0.94-1.10	0.768	0.992	0.94-1.05	0.0140369	0.937472	0.89-0.99	0.3115	0.01528	0.01509	0.8543	1.006	0.94-1.07	0.898996	1.00592	0.92-1.1
rs1250546	rs1250546	10	81032532	G	A	0.403	(5)	0.03669	0.02536	0.01214	0.063	1.01112	0.95-1.08	1.07643	1.00-1.15	0.339	0.977	0.93-1.03	0.755351	0.992875	0.95-1.04	0.5841	0.00734	0.01341	0.1316	1.045	0.99-1.11	0.704129	0.984446	0.91-1.07
rs7097656	rs6586030	10	82250831	A	G	0.1909	TSPAN14,C10orf58,(4)	0.1765	0.02106	0.01558	0.998	0.999001	0.92-1.09	1.002	0.92-1.10	0.723	1.011	0.95-1.08	0.476987	0.979014	0.92-1.04	0.8409	0.003353	0.01671	0.6518	1.017	0.95-1.09	0.115774	0.919082	0.83-1.02
rs12778642	rs7911264	10	94464307	A	C	0.4386	(4)	0.7564	-0.003688	0.01189	0.215	0.948767	0.89-1.01	0.985222	0.92-1.06	0.118	1.039	0.99-1.09	0.730728	1.0077	0.96-1.05	0.1534	0.0188	0.01316	0.3906	1.025	0.97-1.08	0.0269227	1.09339	1.01-1.18
rs4409764	rs4409764	10	101284237	C	A	0.4941	NKX2-3,(6)	0.005717	0.03247	0.01175	0.829	0.999001	0.94-1.07	1.01626	0.95-1.09	0.019	0.945	0.90-0.99	0.0974632	0.963933	0.92-1.01	0.006206	0.03592	0.01312	0.3909	0.9755	0.92-1.03	0.613955	1.02035	0.94-1.1
rs907611	rs907611	11	1874072	A	G	0.3239	TNNI2,LSP1,(17)	0.1309	-0.01922	0.01272	0.029	1.07296	1.00-1.15	0.993049	0.92-1.07	0.152	1.038	0.99-1.09	0.0751998	1.04327	1-1.09	0.1701	-0.01915	0.01395	0.1005	1.051	0.99-1.12	0.245983	1.05072	0.97-1.14
rs11229555	rs10896794	11	58408687	A	C	0.2436	CNTF,LPXN,(8)	0.6244	-0.00676	0.01381	0.472	0.97371	0.90-1.05	1.01523	0.94-1.10	0.542	0.983	0.93-1.04	0.207333	0.9676	0.92-1.02	0.6443	0.007135	0.01546	0.2203	1.042	0.98-1.11	0.108281	1.07683	0.98-1.18
rs11230563	rs11230563	11	60776209	A	G	0.3404	CD6,CD5,PTGDR2,(12)	0.8416	0.002505	0.01254	0.677	0.980392	0.92-1.05	0.968054	0.90-1.04	0.543	0.985	0.94-1.03	0.821085	1.00538	0.96-1.05	0.7098	-0.005162	0.01387	0.21	1.039	0.98-1.1	0.83823	1.00858	0.93-1.09
rs174537	rs4246215	11	61552680	A	C	0.3342	C11orf9,FADS1,FADS2,(12)	0.9721	0.0004312	0.01235	0.693	1.001	0.94-1.07	1.02564	0.95-1.10	0.41	1.021	0.97-1.07	0.106484	1.03811	0.99-1.09	0.3764	0.0124	0.01401	0.4541	1.023	0.96-1.09	0.424864	1.03527	0.95-1.13
rs559928	rs559928	11	64150370	A	G	0.1751	CCDC88B,RPS6KA4,TRPT1,FLRT1,(20)	0.05911	0.02988	0.01583	0.059	1.02987	0.95-1.12	0.935454	0.85-1.03	0.767	1.01	0.95-1.08	0.778899	0.991545	0.93-1.05	0.02876	-0.03844	0.01757	0.9357	1.003	0.93-1.08	0.431406	1.04406	0.94-1.16
rs568617	rs2231884	11	65653242	A	G	0.1919	RELA,FOSL1,CTSW,SNX32,(22)	0.8757	-0.002318	0.01482	0.658	1.0352	0.96-1.12	1.00908	0.93-1.10	0.23	1.037	0.98-1.10	0.687516	1.0111	0.96-1.07	0.03742	0.03468	0.01666	0.475	0.9743	0.91-1.05	0.411375	0.958118	0.87-1.06
rs2155219	rs2155219	11	76299194	C	A	0.4765	(5)	0.1414	0.01732	0.01178	0.096	0.977517	0.92-1.04	1.04275	0.97-1.12	0.812	1.006	0.96-1.05	0.116146	1.03515	0.99-1.08	0.4807	0.009263	0.01314	0.6437	0.9868	0.93-1.04	0.858906	1.00718	0.93-1.09
rs2226628	rs6592362	11	87091845	A	G	0.2884	(1)	0.5107	0.00855	0.013	0.661	0.968992	0.90-1.04	0.98912	0.92-1.07	0.829	0.994	0.94-1.05	0.245271	0.971849	0.93-1.02	0.9262	-0.001335	0.01441	0.3167	0.9689	0.91-1.03	0.660315	1.01958	0.94-1.11
rs483905	rs483905	11	96023427	A	G	0.2969	JRKL,MAML2,(2)	0.4807	0.00901	0.01278	0.435	0.960615	0.90-1.03	0.956023	0.89-1.03	0.651	0.988	0.94-1.04	0.444503	1.01822	0.97-1.07	0.7319	-0.004831	0.0141	0.5576	1.018	0.96-1.08	0.760834	1.01298	0.93-1.1
rs561722	rs561722	11	114386830	A	G	0.3325	FAM55A,FAM55D,(5)	0.6969	0.004864	0.01249	0.499	1.02145	0.95-1.09	0.984252	0.91-1.06	0.221	0.969	0.92-1.02	0.400864	1.01999	0.97-1.07	0.003618	0.04181	0.01437	0.02793	0.9329	0.88-0.99	0.561235	0.974805	0.89-1.06
rs566416	rs630923	11	118759610	C	A	0.2345	CXCR5,(17)	0.1698	0.01925	0.01402	0.585	0.962464	0.89-1.04	0.985222	0.91-1.07	0.904	1.003	0.95-1.06	0.733676	1.00899	0.96-1.06	0.002025	-0.0482	0.01561	0.2847	1.038	0.97-1.11	0.112879	1.07858	0.98-1.18
rs11054935	rs11612508	12	12648843	G	A	0.2785	LOH12CR1,(8)	0.1779	0.01779	0.01321	0.398	0.966184	0.90-1.04	0.948767	0.88-1.02	0.861	0.995	0.94-1.05	0.627649	1.01204	0.96-1.06	0.4007	0.01209	0.01438	0.7041	0.9881	0.93-1.05	0.517366	0.971737	0.89-1.06
rs4768236	rs4768236	12	40756472	C	A	0.3443	LRRK2,MUC19	0.4636	0.008889	0.01213	0.0005023	1.09529	1.02-1.17	1.15075	1.07-1.23	0.018	1.06	1.01-1.11	0.0312896	1.04956	1-1.1	0.3466	-0.01288	0.01368	0.1757	1.041	0.98-1.1	0.601181	0.97843	0.9-1.06
rs11564258	rs11564258	12	40792300	A	G	0.02772	LRRK2,MUC19	0.0199	-0.07236	0.03108	0.023	1.16822	0.98-1.40	1.29534	1.08-1.56	0.031	1.141	1.01-1.29	0.151959	1.07939	0.97-1.2	0.8117	0.009663	0.04057	0.47	1.066	0.9-1.27	0.637697	0.944563	0.74-1.2
rs11168249	rs11168249	12	48208368	G	A	0.4727	VDR,(8)	0.1393	0.01739	0.01176	0.322	0.978474	0.92-1.04	0.949668	0.89-1.02	0.139	0.965	0.92-1.01	0.943301	1.00157	0.96-1.05	0.5632	-0.007542	0.01304	0.8312	0.9939	0.94-1.05	0.00126754	0.879461	0.81-0.95
rs7134599	rs7134599	12	68500075	A	G	0.3946	IFNG,IL26,IL22,(1)	0.9164	0.001328	0.01265	0.603	0.981354	0.92-1.05	0.96432	0.90-1.04	0.016	0.941	0.90-0.99	0.290663	1.0253	0.98-1.07	0.002113	-0.04118	0.0134	0.2227	1.036	0.98-1.1	0.221218	0.950875	0.88-1.03
rs17085007	rs17085007	13	27531267	G	A	0.186	(2)	0.241	0.01778	0.01517	0.939	0.999001	0.92-1.09	0.987167	0.90-1.08	0.914	0.997	0.94-1.06	0.582524	0.984328	0.93-1.04	0.02304	-0.03709	0.01632	0.2916	0.9629	0.9-1.03	0.193314	0.936369	0.85-1.03
rs7992347	rs7992347	13	40705706	G	A	0.3823	(3)	0.6735	0.005365	0.01273	0.992	0.998004	0.93-1.07	0.996016	0.93-1.07	0.632	0.988	0.94-1.04	0.46172	0.982636	0.94-1.03	0.08638	0.02375	0.01385	0.8216	1.007	0.95-1.07	0.728576	0.985463	0.91-1.07
rs17061048	rs17061048	13	40833012	T	A	0.04929	(3)	0.7494	-0.008982	0.02812	0.353	1.00604	0.86-1.17	1.10375	0.94-1.30	0.379	1.051	0.94-1.18	0.847082	1.01031	0.91-1.12	0.4002	0.0263	0.03127	0.9209	0.9933	0.87-1.14	0.0237182	1.23232	1.03-1.48
rs941823	rs941823	13	41013977	A	G	0.2375	(3)	0.1866	0.01849	0.014	0.495	0.95511	0.89-1.03	0.968992	0.89-1.05	0.746	0.991	0.94-1.05	0.348322	1.02487	0.97-1.08	0.8606	-0.002767	0.01576	0.9449	0.9976	0.93-1.07	0.699286	0.981509	0.89-1.08
rs3764147	rs3764147	13	44457925	G	A	0.2447	LACC1,(3)	0.6941	-0.005261	0.01337	0.004	1.12233	1.04-1.21	1.12233	1.04-1.21	0.047	1.055	1.00-1.11	0.137362	1.03701	0.99-1.09	0.1354	-0.023	0.0154	0.8178	1.008	0.94-1.08	0.230809	1.05657	0.97-1.16
rs3742130	rs9557195	13	99907341	A	G	0.2157	GPR183,GPR18,(6)	0.05411	0.02775	0.01441	0.077	1.002	0.93-1.08	1.07991	0.99-1.18	0.555	0.983	0.93-1.04	0.651062	1.01235	0.96-1.07	0.5472	-0.009662	0.01605	0.3766	1.032	0.96-1.11	0.126901	0.926244	0.84-1.02
rs194749	rs194749	14	69273905	G	A	0.2315	ZFP36L1,(4)	0.4122	-0.01137	0.01386	0.373	1.01626	0.94-1.10	1.05485	0.97-1.14	0.491	1.019	0.97-1.08	0.924917	0.997526	0.95-1.05	0.05177	0.0302	0.01553	0.9604	1.002	0.94-1.07	0.172165	1.06599	0.97-1.17
rs1569328	rs4899554	14	75741751	A	G	0.161	FOS,MLH3,(6)	0.1132	0.02611	0.01648	0.491	1.03734	0.95-1.14	1.06045	0.96-1.17	0.443	1.026	0.96-1.10	0.751585	1.00987	0.95-1.07	0.08779	0.03048	0.01785	0.2284	0.9538	0.88-1.03	0.522545	0.964667	0.86-1.08
rs8005161	rs8005161	14	88472595	A	G	0.09215	GPR65,GALC,(1)	0.06405	-0.0366	0.01976	0.894	0.997009	0.90-1.11	1.02041	0.91-1.14	0.193	1.054	0.97-1.14	0.63049	1.01808	0.95-1.1	0.4533	-0.01654	0.02206	0.7107	1.018	0.93-1.12	0.283373	0.928048	0.81-1.06
rs16967103	rs16967103	15	38899190	G	A	0.1996	RASGRP1,SPRED1,(2)	0.4171	-0.0118	0.01454	0.608	1.02669	0.95-1.11	1.04384	0.96-1.14	0.826	0.994	0.94-1.05	0.12898	0.959644	0.91-1.01	0.2193	0.02011	0.01637	0.2388	1.043	0.97-1.12	0.938887	1.00376	0.91-1.1
rs28374715	rs28374715	15	41563950	G	A	0.2539	ITPKA,NDUFAF1,NUSAP1,(8)	0.6537	0.005986	0.01334	0.354	1.04493	0.97-1.12	1.00402	0.93-1.08	0.796	1.007	0.96-1.06	0.787508	0.993332	0.95-1.04	0.07149	0.02726	0.01512	0.8974	1.004	0.94-1.07	0.838447	1.0095	0.92-1.11
rs17293632	rs17293632	15	67442596	A	G	0.2447	SMAD3,(2)	0.7201	-0.004865	0.01357	0.512	1.03734	0.96-1.12	1.04493	0.97-1.13	0.166	1.039	0.98-1.10	0.643048	1.01191	0.96-1.06	0.7864	-0.004135	0.01525	0.7369	1.011	0.95-1.08	0.31569	0.95379	0.87-1.05
rs7495132	rs7495132	15	91172901
rs529866	rs529866	16	11373320	A	G	0.1867	SOCS1,LITAF,RMI2,(10)	0.3809	0.01438	0.01641	0.227	0.932836	0.86-1.02	0.932836	0.85-1.02	0.812	0.992	0.93-1.06	0.276786	1.03473	0.97-1.1	0.2573	0.01945	0.01717	0.6096	0.981	0.91-1.06	0.473653	0.962036	0.87-1.07
rs11641184	rs11641184	16	11704651	A	C	0.4881	SOCS1,LITAF,RMI2,(10)	0.01725	-0.028	0.01176	0.62	1.02041	0.96-1.09	1.0352	0.97-1.11	0.799	1.006	0.96-1.05	0.664073	0.990465	0.97-1.05	0.1067	0.02135	0.01323	0.3786	0.9748	0.92-1.03	0.262224	0.955813	0.97-1.13
rs7404095	rs7404095	16	23864590	A	G	0.4173	PRKCB,(5)	0.8057	-0.002938	0.01195	0.442	1.03306	0.97-1.10	0.999001	0.93-1.07	0.82	0.994	0.95-1.04	0.131377	0.966385	0.92-1.01	0.01075	0.0341	0.01337	0.4045	0.9758	0.92-1.03	0.49739	0.972293	0.9-1.05
rs26528	rs26528	16	28517709	G	A	0.4624	RABEP2,IL27,EIF3C,SULT1A1,SULT1A2,NUPR1,(9)	0.0009823	-0.0393	0.01192	0.705	0.976562	0.92-1.04	0.997009	0.93-1.07	0.488	1.017	0.97-1.07	0.88588	1.0032	0.96-1.05	0.1047	-0.02154	0.01327	0.2516	0.9671	0.91-1.02	0.32159	0.960233	0.89-1.04
rs11150589	rs11150589	16	30482494	A	G	0.4766	ITGAL,(20)	0.2482	-0.01354	0.01172	0.931	1.01112	0.95-1.08	1.002	0.94-1.07	0.426	0.981	0.94-1.03	0.615543	0.988972	0.95-1.03	0.2542	-0.01498	0.01313	0.1323	1.044	0.99-1.1	0.0615141	1.07726	1-1.16
rs1990623	rs1990623	16	50565970	G	A	0.1661	NOD2,SNX20,CYLD	0.05237	-0.02866	0.01477	7.338e-06	1.17786	1.08-1.28	1.23305	1.13-1.35	0.003	1.093	1.03-1.16	0.00684746	1.07664	1.02-1.14	0.5573	-0.01063	0.01811	0.5297	1.025	0.95-1.11	0.87274	1.00867	0.91-1.12
rs9673419	rs9673419	16	50661273	C	A	0.2495	NOD2,SNX20,CYLD	0.0009763	-0.04266	0.01294	9.905e-08	1.13507	1.06-1.22	1.24378	1.15-1.34	0.173	1.036	0.98-1.09	0.0303154	1.05319	1-1.1	0.007596	-0.04103	0.01537	0.408	1.028	0.96-1.1	0.155091	0.935069	0.85-1.03
rs2066844	rs2066844	16	50745926	A	G	0.0572	NOD2,SNX20,CYLD	1.205e-07	-0.1032	0.01949	2.499e-26	1.60772	1.42-1.82	1.94175	1.71-2.20	1.761e-06	1.208	1.12-1.30		0.905044	1.03-1.18	0.2781	-0.03486	0.03214	0.6993	1.028	0.89-1.18		0.99772	0.83-1.21
rs2066845	rs2066845	16	50756540	G	C	0.02154	NOD2,SNX20,CYLD	0.005499	-0.08648	0.03114	2.771e-09	1.58479	1.31-1.92	1.83486	1.50-2.24	7.166e-05	1.276	1.13-1.44	0.00286754	1.17386	1.06-1.3	0.00841	-0.1481	0.0562	0.4224	0.9038	0.71-1.16	0.0827971	0.716341	0.49-1.04
rs5743289	rs5743289	16	50756774
rs2066847	rs5743293	16	50763781	I	D	0.03902	NOD2,SNX20,CYLD	2.044e-16	-0.1727	0.02099	1.009e-35	1.90476	1.64-2.22	2.5	2.14-2.92	5.725e-10	1.308	1.20-1.42	2.04e-13	1.30633	1.22-1.4	0.1789	-0.06451	0.04799	0.4613	1.084	0.87-1.34	0.0355088	1.31525	1.02-1.7
rs1728785	rs1728785	16	68591230	A	C	0.2224	ZFP90,(6)	0.4225	0.01118	0.01394	0.921	0.995025	0.92-1.07	1.0101	0.93-1.09	0.668	1.012	0.96-1.07	0.69014	1.01055	0.96-1.06	0.04636	0.03142	0.01577	0.02778	0.9268	0.87-0.99	0.417783	1.03923	0.95-1.14
rs2361755	rs10521318	16	86009686	C	G	0.07445	IRF8,(4)	0.8484	0.004649	0.02431	0.008	0.841751	0.74-0.96	0.816327	0.71-0.94	0.651	0.978	0.89-1.08	0.46167	0.965224	0.88-1.06	0.4646	-0.0188	0.0257	0.1207	1.093	0.98-1.22	0.64563	0.962682	0.82-1.13
rs2945412	rs2945412	17	25843643	G	A	0.4042	LGALS9,NOS2,(3)	0.05485	0.02335	0.01216	0.046	0.954198	0.89-1.02	0.914913	0.85-0.98	0.146	0.965	0.92-1.01	0.752258	0.992726	0.95-1.04	0.9135	-0.001448	0.01334	0.96	1.001	0.95-1.06	0.732428	1.01402	0.94-1.1
rs3091315	rs3091316	17	32593665	G	A	0.2628	CCL13,CCL2,CCL11,(4)	0.4222	0.01099	0.01369	0.505	0.961538	0.89-1.04	0.958773	0.89-1.04	0.571	1.016	0.96-1.07	0.566173	0.985226	0.94-1.04	0.245	0.01727	0.01486	0.08025	0.9446	0.89-1.01	0.647439	0.979298	0.9-1.07
rs12946510	rs12946510	17	37912377	A	G	0.4787	IKZF3,ZPBP2,GSDMB,ORMDL3,GSDMA,(12)	0.7578	0.003611	0.01171	0.692	0.978474	0.92-1.04	1.001	0.94-1.07	0.022	1.056	1.01-1.11	0.17624	1.02991	0.99-1.07	0.04063	-0.02698	0.01318	0.7854	1.008	0.95-1.07	0.312426	1.04143	0.96-1.13
rs12942547	rs12942547	17	40527544	G	A	0.4054	STAT3,STAT5B,STAT5A,(13)	0.005268	0.03359	0.01204	0.214	0.983284	0.92-1.05	1.03734	0.97-1.11	0.31	0.976	0.93-1.02	0.596238	1.01198	0.97-1.06	0.002303	0.04158	0.01364	0.6041	0.9846	0.93-1.04	0.00505396	1.12349	1.04-1.22
rs1292053	rs1292053	17	57963537	G	A	0.452	TUBD1,RPS6KB1,(9)	0.2634	-0.01315	0.01176	0.442	1.02775	0.96-1.10	1.04603	0.98-1.12	0.038	1.051	1.00-1.10	0.943648	1.00156	0.96-1.05	0.9142	-0.001415	0.01314	0.2521	1.034	0.98-1.09	0.70971	1.01493	0.94-1.1
rs17780256	rs7210086	17	70642923	C	A	0.1894	(3)	0.7873	0.004019	0.01489	0.198	0.952381	0.88-1.03	1.01523	0.93-1.11	0.216	1.038	0.98-1.10	0.30061	1.02907	0.97-1.09	0.844	-0.003414	0.01734	0.5195	1.025	0.95-1.1	0.349244	0.95193	0.86-1.06
rs1893217	rs1893217	18	12809340	G	A	0.169	(6)	0.102	-0.02521	0.01542	0.749	1.03199	0.95-1.12	1.02775	0.94-1.12	0.063	1.06	1.00-1.13	0.17109	1.04004	0.98-1.1	0.8632	0.002976	0.01727	0.03253	1.084	1.01-1.17	0.205945	1.06825	0.96-1.18
rs7240004	rs7240004	18	46395022	G	A	0.3727	SMAD7,(2)	0.4115	0.00999	0.01216	0.395	1.04603	0.98-1.12	1.02249	0.95-1.10	0.893	0.997	0.95-1.05	0.856036	1.00417	0.96-1.05	0.814	-0.003192	0.01357	0.152	1.044	0.98-1.11	0.323427	0.959147	0.88-1.04
rs727088	rs727088	18	67530439	G	A	0.4899	CD226,(2)	0.6146	-0.005916	0.01175	0.205	1.04603	0.98-1.12	0.999001	0.93-1.07	0.587	0.987	0.94-1.03	0.700818	1.00855	0.95-1.04	0.7478	0.004234	0.01316	0.06147	1.056	1-1.12	0.962217	1.00193	0.92-1.08
rs2024092	rs2024092	19	1124031	A	G	0.223	GPX4,HMHA1,(20)	0.04943	-0.02704	0.01376	0.078	0.99108	0.92-1.07	0.924214	0.85-1.00	0.139	1.042	0.99-1.10	0.110563	1.04206	0.99-1.1	0.9908	0.0001847	0.01598	0.3956	1.03	0.96-1.1	0.256628	1.05641	0.96-1.16
rs12720356	rs12720356	19	10469975	C	A	0.08804	TYK2,PPAN-P2RY11,ICAM1,(25)	0.856	0.00403	0.02221	0.222	0.907441	0.81-1.02	0.905797	0.80-1.03	0.881	1.007	0.92-1.10	0.113631	1.06258	0.99-1.15	0.102	-0.04127	0.02524	0.366	0.9511	0.85-1.06	0.253329	0.921891	0.8-1.06
rs11879191	rs11879191	19	10512911	A	G	0.1941	TYK2,PPAN-P2RY11,ICAM1,(25)	0.2393	0.01789	0.0152	0.673	0.965251	0.89-1.05	0.967118	0.89-1.06	0.981	0.999	0.94-1.06	0.142905	0.959221	0.91-1.01	0.7754	-0.004752	0.01666	0.5482	0.9782	0.91-1.05	0.829297	0.988893	0.89-1.09
rs17694108	rs17694108	19	33731551	A	G	0.2888	CEBPG,(8)	0.1322	-0.01946	0.01293	0.779	1.02459	0.95-1.10	1.02354	0.95-1.10	0.528	1.017	0.97-1.07	0.687581	0.990308	0.94-1.04	0.8574	0.002581	0.01436	0.9465	1.002	0.94-1.07	0.699826	0.983223	0.9-1.07
rs4802307	rs4802307	19	46849806	A	C	0.2926	(9)	0.02766	0.03031	0.01376	0.664	1.00604	0.94-1.08	1.03199	0.96-1.12	0.156	0.962	0.91-1.02	0.0480295	0.949784	0.9-1	0.2034	0.01884	0.01481	0.1196	0.9507	0.89-1.01	0.610991	0.976959	0.89-1.07
rs11083840	rs1126510	19	47119910	C	A	0.4105	CALM3,(14)	0.8947	-0.0016	0.01209	0.649	1.02881	0.96-1.10	1.02987	0.96-1.10	0.082	1.044	0.99-1.09	0.812928	1.0054	0.96-1.05	0.09485	-0.02218	0.01328	0.9368	0.9977	0.94-1.06	0.358995	1.03751	0.96-1.12
rs516246	rs516246	19	49206172	A	G	0.4785	DBP,SPHK2,IZUMO1,FUT2,(22)	0.9283	0.001043	0.01159	0.814	1.00806	0.95-1.07	1.02145	0.96-1.09	0.022	1.055	1.01-1.11	0.942008	1.00157	0.96-1.04	0.007591	-0.03521	0.01319	0.02763	1.066	1.01-1.13	0.568724	1.02298	0.95-1.11
rs1654644	rs11672983	19	55373362
rs4243971	rs6142618	20	30849517	A	C	0.4363	HCK,(10)	0.07018	0.02156	0.01191	0.737	0.977517	0.92-1.04	0.974659	0.91-1.04	0.653	0.989	0.94-1.04	0.912484	0.99752	0.95-1.04	0.2586	0.01488	0.01317	0.4259	0.9772	0.92-1.03	0.4544	1.03049	0.95-1.11
rs6087990	rs4911259	20	31349908	G	A	0.4095	DNMT3B,(8)	0.5752	0.006767	0.01207	0.855	0.993049	0.93-1.06	0.981354	0.91-1.05	0.342	0.977	0.93-1.02	0.874742	1.00356	0.96-1.05	0.1861	0.01756	0.01328	0.9059	1.003	0.95-1.06	0.865079	1.00692	0.93-1.09
rs6088765	rs6088765	20	33799280	C	A	0.4532	PROCR,UQCC,CEP250,(8)	0.4158	-0.009644	0.01185	0.895	1.01523	0.95-1.08	1.00908	0.94-1.08	0.395	1.021	0.97-1.07	0.618328	0.98902	0.95-1.03	0.9482	-0.0008581	0.0132	0.6284	1.014	0.96-1.07	0.128108	0.940601	0.87-1.02
rs6017342	rs6017342	20	43065028	A	C	0.4553	ADA,HNF4A,(9)	0.2476	-0.0144	0.01245	0.802	1.02249	0.96-1.09	1.01317	0.94-1.09	0.002	1.08	1.03-1.13	0.471195	1.01724	0.97-1.07	0.3635	0.0124	0.01364	0.08743	1.052	0.99-1.12	0.0695414	1.07883	0.99-1.17
rs6074022	rs1569723	20	44740196	G	A	0.2617	CD40,MMP9,PLTP,(11)	0.4141	-0.01074	0.01315	0.196	1.06496	0.99-1.14	1.06045	0.98-1.14	0.024	1.062	1.01-1.12	0.146666	1.03621	0.99-1.09	0.483	0.01035	0.01476	0.3942	1.028	0.96-1.1	0.757717	1.01392	0.93-1.11
rs913678	rs913678	20	48955424	G	A	0.3267	CEBPB,(5)	0.4332	0.009864	0.01259	0.92	0.988142	0.92-1.06	0.998004	0.93-1.07	0.507	0.983	0.94-1.03	0.0913943	0.961015	0.92-1.01	0.1307	0.02134	0.01412	0.3288	1.031	0.97-1.09	0.00473715	1.12899	1.04-1.23
rs259964	rs259964	20	57824309	A	G	0.4647	ZNF831,CTSZ,(5)	0.5522	0.007031	0.01183	0.002	1.06952	1.00-1.14	1.12994	1.05-1.21	0.036	1.052	1.00-1.10	0.532263	0.986161	0.94-1.03	0.9917	-0.0001369	0.01312	0.392	1.025	0.97-1.08	0.931463	0.996544	0.92-1.08
rs6062504	rs6062504	20	62348907	A	G	0.297	TNFRSF6B,LIME1,SLC2A4RG,ZGPAT,(23)	0.05542	0.02508	0.01309	0.357	0.951475	0.89-1.02	0.956938	0.89-1.03	0.343	0.975	0.93-1.03	0.827743	0.99469	0.95-1.04	0.3105	0.01457	0.01437	0.7093	0.9884	0.93-1.05	0.580971	1.02418	0.94-1.11
rs2823286	rs2823286	21	16817938	A	G	0.2752	(0)	0.03043	0.02886	0.01333	0.15	0.930233	0.87-1.00	0.952381	0.88-1.03	0.448	0.98	0.93-1.03	0.961719	1.0012	0.95-1.05	0.1541	0.02126	0.01492	0.3901	0.9722	0.91-1.04	0.921626	1.00455	0.92-1.1
rs2284553	rs2284553	21	34776695	A	G	0.3997	IFNGR2,IFR1,IFR2,IL10RB,GART,TMEM50B,(6)	0.2795	0.01314	0.01215	0.387	0.959693	0.90-1.02	0.99108	0.92-1.06	0.377	0.978	0.93-1.03	0.761457	0.993124	0.95-1.04	0.4815	0.009449	0.01342	0.8762	1.005	0.95-1.06	0.194567	1.05432	0.97-1.14
rs2836878	rs2836878	21	40465534	A	G	0.2576	(3)	0.1887	0.01801	0.0137	0.316	1.00301	0.93-1.08	1.05152	0.97-1.14	0.666	0.988	0.94-1.04	0.795752	0.993404	0.94-1.04	0.008478	0.04177	0.01587	0.005249	0.9073	0.85-0.97	0.466478	0.964705	0.88-1.06
rs7282490	rs7282490	21	45615741	G	A	0.4046	ICOSLG,(9)	0.1898	-0.01593	0.01215	0.879	1.0142	0.95-1.08	1.01729	0.95-1.09	0.059	1.048	1.00-1.10	0.0973304	1.03908	0.99-1.09	0.2614	-0.01535	0.01367	0.3946	1.026	0.97-1.09	0.218551	0.949762	0.87-1.03
rs2266959	rs2266959	22	21922904	A	C	0.2031	MAPK1,YDJC,UBE2L3,RIMBP3,CCDC116,(8)	0.1821	-0.02024	0.01517	0.675	1.03734	0.96-1.12	1.02041	0.94-1.11	0.093	1.052	0.99-1.12	0.811902	1.00669	0.95-1.06	0.7466	-0.005342	0.01653	0.9306	0.9969	0.93-1.07	0.117094	1.0821	0.98-1.19
rs5763767	rs2412970	22	30493882
rs2413583	rs2413583	22	39659773	A	G	0.1563	ATF4,TAB1,APOBEC3G,(16)	0.9911	-0.0001875	0.0169	0.353	0.947867	0.86-1.04	1	0.91-1.1	0.23	0.96	0.90-1.03	0.958018	1.00167	0.94-1.07	0.8123	-0.004339	0.01827	0.4658	1.029	0.95-1.11	0.165045	1.0791	0.97-1.2
rs12627970	rs12627970	22	39721745	G	A	0.2109	ATF4,TAB1,APOBEC3G,(16)	0.5877	0.00787	0.01452	0.017	0.97371	0.90-1.05	0.892857	0.82-0.97	0.587	1.016	0.96-1.08	0.603189	0.985478	0.93-1.04	0.9878	0.0002436	0.01596	0.6672	0.9851	0.92-1.05	0.720344	1.01793	0.92-1.12

## Sheet: supplementary table 6
		Crohn's Disease Susceptibility						Ulcerative Colitis Disease Susceptibility						Age at Diagnosis CD			Age at Diagnosis UC			Disease Location CD							Disease Behavior CD			Disease Extent UC			Surgery CD			Surgery (Colectomy) UC
Allele	POS	FRQA	FRQU	INFO	OR	SE log(OR)	P	FRQA	FRQU	INFO	OR	SE log(OR)	P	Beta	SE	P	Beta	SE	P	Beta Ileal	Beta Ileoc.	SE Ileal	SE Ileoc.	P Ileal	P Ileoc.	P	Beta	SE	P	OR	SE log(OR)	P	Hazard Ratio (HR)	SE log(HR)	P	Hazard Ratio (HR)	SE log(HR)	P
HLA-A*01	29911991	0.1535	0.1637	1.0137	0.9433	0.0182	0.001299	0.1571	0.1637	1.0179	0.9579	0.0195	0.02754	-0.0254	0.0162	0.1165	-0.0429	0.0178	0.01583	-0.103816	-0.0637114	0.0475703	0.0439112	0.0290822	0.146804	0.0913972	-0.0645531	0.0331821	0.0513976	1.193	0.0372	2.124e-06	0.971277	0.0314009	0.353419	1.03446	0.0521462	0.516037
HLA-A*0101	29911991	0.1527	0.1632	1.0144	0.9432	0.0182	0.001317	0.1567	0.1632	1.0189	0.9597	0.0195	0.03511	-0.026	0.0162	0.1088	-0.0437	0.0178	0.01417	-0.10273	-0.0592752	0.0477052	0.0440113	0.0312843	0.178039	0.098548	-0.0616677	0.0332524	0.0633101	1.1927	0.0372	2.233e-06	0.972563	0.0314807	0.376908	1.03068	0.0522707	0.563371
HLA-A*02	29911991	0.2944	0.3025	1.0046	1.032	0.0146	0.03088	0.3157	0.3025	1.0025	1.1252	0.0156	3.41e-14	0.0255	0.0129	0.04885	0.0044	0.0143	0.7602	0.0247844	-0.0102535	0.0381631	0.0356247	0.516057	0.773486	0.558221	0.0780354	0.0261686	0.00288017	0.9649	0.0296	0.227	1.04578	0.0241688	0.0641702	1.03004	0.0430518	0.491741
HLA-A*0201	29911991	0.2763	0.2891	1.0023	1.0268	0.0149	0.07568	0.2997	0.2891	0.9985	1.1291	0.0158	1.78e-14	0.0257	0.0132	0.05197	0.006	0.0146	0.6806	0.0271549	-0.0200112	0.0389994	0.036456	0.486248	0.583065	0.370773	0.0881811	0.0267588	0.000991085	0.9676	0.0301	0.275	1.04131	0.0247993	0.102787	1.0428	0.0440136	0.340926
HLA-A*0202	29911991	0.0019	0.001	0.8225	1.3137	0.1962	0.1644	0.0012	0.001	0.7826	0.8723	0.2396	0.5685	0.0768	0.1546	0.6193	-0.2884	0.2287	0.2074	-0.292864	-0.34663	0.429132	0.407552	0.49495	0.395038	0.695388	-0.323163	0.30492	0.283258	1.2548	0.5045	0.6527	1.17163	0.247455	0.5221	0.439716	0.779021	0.291709
HLA-A*0205	29911991	0.0114	0.0084	0.9934	1.0242	0.0681	0.7261	0.0096	0.0084	0.9818	0.9272	0.077	0.3263	-0.0441	0.0572	0.441	0.0422	0.07	0.547	0.0697215	0.273015	0.181156	0.164343	0.700334	0.0966628	0.153455	-0.0383626	0.114232	0.736706	0.7945	0.1449	0.1125	1.07891	0.105222	0.470397	0.759233	0.240211	0.251839
HLA-A*0206	29911991	0.0024	0.0022	0.8874	1.203	0.1477	0.211	0.0023	0.0022	0.8865	1.0591	0.1633	0.7251	0.1081	0.1283	0.3994	-0.1651	0.1608	0.3044	-0.206133	-0.44762	0.373278	0.358748	0.580794	0.21213	0.456301	-0.249297	0.271625	0.354671	1.5676	0.3358	0.1806	0.857896	0.245997	0.533261	1.30526	0.36924	0.470676
HLA-A*03	29911991	0.1523	0.1474	1.0068	1.099	0.0186	3.58e-07	0.1395	0.1474	1.0026	0.9873	0.0206	0.5327	-0.0529	0.0164	0.001232	0.0242	0.019	0.2041	-0.0488497	0.0542994	0.0489562	0.0449251	0.318365	0.226792	0.0448118	-0.0514488	0.0336368	0.125708	0.9366	0.0392	0.09493	0.932401	0.0312014	0.0249072	0.948822	0.0587989	0.371825
HLA-A*0301	29911991	0.1491	0.1449	1.0042	1.1048	0.0187	1.02e-07	0.1362	0.1449	1.0014	0.9882	0.0208	0.5673	-0.0531	0.0165	0.001332	0.0239	0.0193	0.2155	-0.0511916	0.0543887	0.049449	0.0453531	0.300557	0.23044	0.0419443	-0.0525213	0.0340053	0.122034	0.9307	0.0396	0.07008	0.934157	0.0316294	0.0313193	0.957104	0.0593974	0.46057
HLA-A*0302	29911991	0.0034	0.0025	0.8242	0.8443	0.1364	0.2147	0.0034	0.0025	0.8176	0.9398	0.1449	0.6684	-0.0916	0.1193	0.4429	0.0274	0.1278	0.8302	0.110964	0.096019	0.379309	0.355233	0.769871	0.786931	0.95253	-0.0240475	0.242866	0.921078	1.3229	0.2934	0.3401	0.818984	0.209373	0.3402	0.622507	0.439595	0.281202
HLA-A*11	29911991	0.0572	0.0585	0.9929	0.9481	0.0286	0.06255	0.064	0.0585	0.9863	1.057	0.0299	0.0641	0.0319	0.0257	0.2144	0.0693	0.0272	0.01098	0.00017517	-0.0991832	0.0733893	0.0693215	0.998096	0.152496	0.199737	-0.133383	0.0519824	0.00997592	0.933	0.0567	0.2218	0.931808	0.0489827	0.14937	1.13623	0.077938	0.101514
HLA-A*1101	29911991	0.057	0.0584	0.9925	0.9487	0.0287	0.06666	0.0638	0.0584	0.9859	1.057	0.03	0.06439	0.0315	0.0257	0.221	0.0679	0.0273	0.01286	-0.00066424	-0.0984268	0.073509	0.069414	0.99279	0.1562	0.208751	-0.135169	0.0520577	0.00911962	0.9311	0.0568	0.2089	0.931214	0.0490827	0.146556	1.13738	0.0779875	0.0990558
HLA-A*23	29911991	0.0181	0.017	0.9955	0.9476	0.0507	0.2893	0.0169	0.017	0.9957	0.9002	0.0559	0.06017	0.0617	0.0445	0.166	0.063	0.052	0.2253	0.135983	0.0133214	0.132226	0.126838	0.303754	0.916355	0.455153	-0.00214079	0.0899472	0.981011	0.8985	0.1087	0.3247	1.07951	0.079674	0.336985	0.980851	0.152749	0.899274
HLA-A*2301	29911991	0.0181	0.017	0.9956	0.9481	0.0507	0.2937	0.0169	0.017	0.9957	0.9003	0.0559	0.06049	0.0613	0.0445	0.1683	0.063	0.052	0.2252	0.136023	0.0143784	0.132195	0.126787	0.303499	0.909709	0.458249	-0.000954207	0.0899134	0.991532	0.8985	0.1087	0.3246	1.0806	0.0796205	0.330325	0.980878	0.152747	0.899418
HLA-A*24	29911991	0.0871	0.0882	0.9973	0.9292	0.0237	0.001969	0.0851	0.0882	1.004	0.922	0.0257	0.001573	0.0742	0.0211	0.0004428	-0.0076	0.024	0.7497	-0.0366473	-0.146958	0.0612011	0.0579901	0.549306	0.011271	0.0201158	-0.0356932	0.0423975	0.399452	1.0639	0.0493	0.2091	1.00709	0.0383583	0.853796	1.07389	0.0676922	0.29239
HLA-A*2402	29911991	0.0837	0.0848	0.9638	0.9255	0.0246	0.001641	0.082	0.0848	0.9706	0.9207	0.0266	0.001877	0.0761	0.0219	0.0005018	-0.0092	0.0248	0.7112	-0.0368665	-0.158954	0.0632595	0.0600235	0.56004	0.00809243	0.0131328	-0.0421343	0.043895	0.336629	1.0682	0.051	0.1956	1.0085	0.0396761	0.830973	1.07216	0.0701152	0.320447
HLA-A*25	29911991	0.0164	0.0208	0.8935	0.8029	0.0535	4.04e-05	0.0193	0.0208	0.897	0.9378	0.0545	0.2386	-0.0131	0.0499	0.7936	0.0007	0.0505	0.9895	0.162132	0.0795478	0.151697	0.143376	0.285164	0.579019	0.557634	-0.109997	0.103847	0.288026	1.1097	0.1057	0.3245	0.919436	0.100251	0.402159	0.749554	0.165225	0.0810382
HLA-A*2501	29911991	0.0164	0.0208	0.8934	0.8029	0.0535	4.05e-05	0.0193	0.0208	0.8969	0.9378	0.0545	0.2386	-0.0131	0.0499	0.793	0.0007	0.0505	0.9893	0.162193	0.0796518	0.151699	0.143378	0.284992	0.578527	0.557446	-0.110009	0.103847	0.287972	1.1097	0.1057	0.3245	0.919466	0.100249	0.402333	0.74955	0.165225	0.0810332
HLA-A*26	29911991	0.033	0.0284	0.9544	0.9684	0.0403	0.4261	0.0296	0.0284	0.9394	0.8884	0.0448	0.008295	-0.0791	0.0342	0.02066	-0.0665	0.041	0.105	0.125638	0.241585	0.108131	0.0989875	0.245273	0.0146647	0.0402728	0.0443042	0.0681696	0.516186	0.9903	0.0852	0.9091	1.00167	0.0595133	0.977634	0.905957	0.119322	0.407926
HLA-A*2601	29911991	0.0328	0.0282	0.9536	0.9656	0.0405	0.3864	0.0294	0.0282	0.9387	0.8875	0.045	0.007957	-0.0809	0.0343	0.01849	-0.0664	0.0411	0.1067	0.132411	0.250874	0.108839	0.0996414	0.223765	0.0118102	0.0329553	0.0489241	0.0684702	0.475399	0.9946	0.0855	0.9491	1.00214	0.0597911	0.971514	0.906528	0.11955	0.411813
HLA-A*29	29911991	0.0395	0.0325	1.0056	1.1201	0.0353	0.001296	0.03	0.0325	1.0107	0.8491	0.0415	8.16e-05	-0.0347	0.0306	0.2572	-0.0164	0.0382	0.6685	0.260289	0.233474	0.0916751	0.0866366	0.00452198	0.00704162	0.0080585	0.111223	0.0601632	0.0651158	1.0537	0.0797	0.5116	0.989058	0.0572301	0.847547	0.95814	0.110987	0.700027
HLA-A*2901	29911991	0.004	0.0025	0.9563	1.0958	0.1228	0.456	0.0046	0.0025	0.9731	1.3234	0.124	0.02387	-0.1151	0.0946	0.2237	0.0985	0.1008	0.3282	0.052326	0.177013	0.297663	0.273381	0.86046	0.51731	0.753313	-0.0238453	0.190525	0.900338	1.4565	0.2117	0.07566	0.775268	0.167285	0.128096	0.786048	0.289575	0.405982
HLA-A*2902	29911991	0.0356	0.0301	1.0084	1.1227	0.0367	0.001606	0.0255	0.0301	1.01	0.8058	0.0443	1.08e-06	-0.0281	0.0321	0.3817	-0.0369	0.0411	0.3696	0.275378	0.233013	0.095769	0.0907768	0.00403468	0.0102618	0.00887651	0.122032	0.0630289	0.0534473	0.999	0.086	0.9912	1.02226	0.0605224	0.716027	0.992909	0.119466	0.952498
HLA-A*30	29911991	0.0283	0.0223	1.0025	1.0426	0.0423	0.3237	0.0209	0.0223	1.0051	0.8074	0.0498	1.76e-05	0.0005	0.036	0.9891	-0.0668	0.046	0.146	-0.0446875	0.0611719	0.109395	0.101005	0.68291	0.54476	0.488452	0.0838955	0.0722133	0.246265	0.8713	0.0978	0.1588	1.12697	0.0630097	0.0578472	0.720027	0.151879	0.0308028
HLA-A*3001	29911991	0.0184	0.0128	1.0012	1.1925	0.0535	0.0009942	0.0133	0.0128	1.0032	0.8975	0.0631	0.08632	0.0331	0.0435	0.4468	-0.083	0.0573	0.1477	-0.0292206	0.0840044	0.134331	0.123885	0.827797	0.497718	0.552548	0.030919	0.0882539	0.726298	0.8787	0.1222	0.2897	1.16406	0.0773306	0.0494752	0.806443	0.177372	0.225312
HLA-A*3002	29911991	0.0087	0.0079	0.9886	0.8941	0.0734	0.1273	0.0063	0.0079	0.9838	0.6774	0.0888	1.16e-05	-0.0773	0.0668	0.2466	-0.0352	0.0842	0.6759	-0.0362173	0.133054	0.203242	0.185596	0.858568	0.473437	0.549203	0.278103	0.130359	0.0337698	0.8731	0.1787	0.4478	1.11526	0.114792	0.34199	0.642162	0.304464	0.146066
HLA-A*3004	29911991	0.0016	0.0018	0.9425	0.6642	0.1712	0.01687	0.0017	0.0018	0.9442	0.8025	0.1795	0.2203	-0.1215	0.1541	0.4304	-0.0825	0.1654	0.6181	-0.321553	-0.668484	0.405775	0.407961	0.428103	0.101297	0.262045	-0.518254	0.327861	0.10524	0.8686	0.3719	0.705	0.719835	0.292374	0.260939	0.208789	1.00013	0.117675
HLA-A*31	29911991	0.0236	0.027	0.9839	0.9117	0.0432	0.03262	0.0243	0.027	0.9849	0.9271	0.0463	0.102	-0.0518	0.0389	0.1827	-0.0364	0.0432	0.3997	0.19422	0.144284	0.117423	0.110972	0.0981235	0.193541	0.235487	0.135407	0.0780945	0.0837659	0.8859	0.0897	0.1768	1.07573	0.0691736	0.291332	0.906672	0.133042	0.461487
HLA-A*3101	29911991	0.0235	0.0269	0.987	0.9111	0.0433	0.03137	0.0242	0.0269	0.988	0.9279	0.0463	0.1063	-0.0518	0.0389	0.1836	-0.0377	0.0432	0.3828	0.192818	0.143359	0.117562	0.11109	0.100978	0.196882	0.241141	0.136484	0.0782043	0.0817665	0.8856	0.0897	0.1756	1.07831	0.0692584	0.276361	0.904098	0.133232	0.449237
HLA-A*32	29911991	0.0398	0.0367	0.9997	1.0551	0.0345	0.1206	0.041	0.0367	0.998	1.0932	0.0369	0.01566	0.0217	0.0298	0.4659	0.0001	0.034	0.9985	-0.095713	-0.113013	0.0870823	0.0813601	0.271721	0.164819	0.365424	-0.0310155	0.0606037	0.608514	0.9007	0.0697	0.1333	0.989356	0.0568649	0.850733	0.973022	0.100573	0.785677
HLA-A*3201	29911991	0.0398	0.0367	0.9997	1.055	0.0345	0.1211	0.041	0.0367	0.998	1.0932	0.0369	0.0157	0.0217	0.0298	0.4673	0.0001	0.034	0.997	-0.095603	-0.113204	0.0870787	0.0813613	0.272252	0.164111	0.364641	-0.0311142	0.0606046	0.607379	0.9006	0.0697	0.1327	0.989516	0.0568615	0.852961	0.973028	0.100573	0.785724
HLA-A*33	29911991	0.0144	0.0099	0.9852	1.1231	0.0615	0.05906	0.0134	0.0099	1	1.12	0.0663	0.08763	-0.0494	0.0514	0.3366	-0.0296	0.0575	0.6072	0.0969485	0.0861053	0.158344	0.148978	0.540362	0.563283	0.80464	0.0242698	0.103107	0.814015	1.0338	0.1217	0.7846	1.03877	0.0894527	0.670636	1.03293	0.153722	0.833086
HLA-A*3301	29911991	0.0112	0.0071	0.9833	1.2016	0.071	0.009697	0.0093	0.0071	0.9902	1.0747	0.0795	0.3648	-0.0804	0.0581	0.1668	-0.0204	0.0692	0.7682	0.0698687	0.115058	0.179769	0.167698	0.69753	0.492649	0.78512	0.040989	0.116373	0.724928	1.0515	0.1445	0.7283	1.02047	0.0993066	0.838351	1.01842	0.192276	0.924384
HLA-A*3303	29911991	0.0034	0.0029	0.9703	0.9328	0.1202	0.5625	0.0043	0.0029	0.9782	1.2371	0.1191	0.0741	0.0267	0.1055	0.8005	-0.0577	0.1028	0.5749	0.150345	-0.0432645	0.322769	0.312414	0.641359	0.889857	0.757589	-0.0578458	0.214111	0.786704	1.005	0.2282	0.9825	1.08191	0.199159	0.69257	1.04631	0.256706	0.860032
HLA-A*66	29911991	0.0042	0.004	0.948	0.8803	0.1086	0.2406	0.0043	0.004	0.9482	0.9691	0.1157	0.7859	-0.1882	0.0959	0.04977	0.0139	0.108	0.8976	-1.10895	-0.509438	0.299011	0.227918	0.000208312	0.0254057	0.00058891	-0.13164	0.196814	0.501864	1.3736	0.2283	0.1643	0.96164	0.173728	0.821869	1.44194	0.270434	0.176137
HLA-A*6601	29911991	0.0041	0.0039	0.9623	0.8765	0.1091	0.2271	0.0041	0.0039	0.9629	0.9618	0.1164	0.7376	-0.1845	0.096	0.05473	0.0121	0.1087	0.9113	-1.11087	-0.505205	0.299842	0.228102	0.00021152	0.0267723	0.000594811	-0.132256	0.197043	0.500348	1.3374	0.2295	0.2052	0.959709	0.174064	0.813233	1.43059	0.271607	0.187545
HLA-A*68	29911991	0.0361	0.04	0.9902	0.9417	0.0353	0.08871	0.0378	0.04	0.9925	0.9799	0.0375	0.5878	0.0129	0.0317	0.6831	0.0353	0.0344	0.3038	0.120423	0.0987237	0.094822	0.0886484	0.204088	0.265427	0.405263	-0.0672467	0.0640902	0.293118	0.9482	0.0722	0.4614	0.986617	0.0612402	0.825875	0.892308	0.112072	0.309466
HLA-A*6801	29911991	0.0273	0.034	0.9924	0.8787	0.0395	0.001049	0.0313	0.034	0.9907	0.9898	0.0409	0.801	0.0228	0.0361	0.5276	0.0615	0.038	0.1051	0.183431	0.135217	0.108891	0.102524	0.0920778	0.187209	0.222802	-0.0933899	0.0739889	0.205501	0.9193	0.0796	0.2905	0.963071	0.072166	0.602113	0.892641	0.123958	0.359658
HLA-A*6802	29911991	0.0087	0.0059	0.9621	1.2633	0.0796	0.003328	0.0065	0.0059	0.9589	0.9277	0.0936	0.4227	-0.0225	0.0649	0.7292	-0.0973	0.0815	0.2323	-0.136251	-0.0478567	0.189979	0.172361	0.473256	0.781278	0.758164	-0.00729162	0.126005	0.953845	1.1313	0.1772	0.4865	1.0365	0.114341	0.753865	0.871304	0.267798	0.607019
HLA-A*69	29911991	0.0025	0.0013	0.8771	1.0943	0.1697	0.5954	0.0019	0.0013	0.8726	0.9251	0.1926	0.6858	0.0804	0.1219	0.5093	0.1761	0.1679	0.2943	-0.86434	-0.114081	0.405367	0.310794	0.0329871	0.713572	0.0443968	0.127631	0.236352	0.590353	1.3367	0.3774	0.442	0.707928	0.215995	0.109812	1.00167	0.465884	0.997137
HLA-A*6901	29911991	0.0025	0.0013	0.8751	1.0991	0.1697	0.5776	0.0019	0.0013	0.8709	0.9265	0.1926	0.6917	0.0762	0.1218	0.5318	0.1756	0.1679	0.2957	-0.872396	-0.120949	0.405114	0.310233	0.0312825	0.696636	0.0429851	0.120568	0.236415	0.611127	1.342	0.3775	0.4358	0.707751	0.215977	0.109524	1.00274	0.465646	0.995319
HLA-B*07	31323293	0.1158	0.1347	1.0043	0.9263	0.0203	0.000166	0.1426	0.1347	1.0146	1.1492	0.0206	1.59e-11	-0.0374	0.0185	0.04352	0.0155	0.0189	0.4122	-0.099854	-0.0233561	0.0546804	0.0501093	0.0678293	0.641141	0.14065	-0.142	0.0382396	0.000193143	0.9765	0.0388	0.539	0.96986	0.0362848	0.398974	1.10992	0.0556562	0.0613274
HLA-B*0702	31323293	0.1115	0.1321	1.0067	0.9192	0.0206	4.28e-05	0.1396	0.1321	1.0171	1.1544	0.0208	5.15e-12	-0.0307	0.0189	0.1041	0.0151	0.019	0.4277	-0.117434	-0.0420368	0.055512	0.0508275	0.0343892	0.40821	0.0932755	-0.154802	0.0390157	6.74806e-05	0.9822	0.0391	0.6464	0.961905	0.0373093	0.297864	1.10966	0.0561789	0.064406
HLA-B*0705	31323293	0.0042	0.0025	0.9118	1.207	0.1227	0.1253	0.0029	0.0025	0.9061	0.8816	0.1455	0.3864	-0.2199	0.0959	0.02182	0.0962	0.1384	0.487	0.393677	0.518418	0.324112	0.303896	0.224507	0.088026	0.203318	0.185983	0.185709	0.318324	0.7604	0.2783	0.325	1.12136	0.145199	0.430243	1.13852	0.361175	0.719423
HLA-B*08	31323293	0.0956	0.1156	1.011	0.8839	0.0219	1.79e-08	0.1113	0.1156	1.0272	1.0197	0.0225	0.3862	-0.0308	0.0197	0.1181	-0.0362	0.02	0.07067	-0.245064	-0.104241	0.0580563	0.0522066	2.43068e-05	0.0458582	0.000113961	-0.172472	0.0412328	2.61103e-05	1.3703	0.0421	6.908e-14	0.91295	0.039593	0.0214877	1.07295	0.0587967	0.231542
HLA-B*0801	31323293	0.0955	0.1156	1.0109	0.8837	0.0219	1.68e-08	0.1113	0.1156	1.0272	1.0197	0.0225	0.3868	-0.0309	0.0197	0.1168	-0.0362	0.02	0.07038	-0.244772	-0.103732	0.0580778	0.0522258	2.50271e-05	0.0470098	0.00011662	-0.17228	0.0412445	2.67991e-05	1.3702	0.0421	7.065e-14	0.91286	0.0396027	0.0213783	1.07264	0.058812	0.233549
HLA-B*13	31323293	0.0289	0.0248	0.9992	1.1123	0.0412	0.009679	0.0273	0.0248	0.9985	1.056	0.0448	0.224	0.0754	0.035	0.03134	0.0373	0.0406	0.358	0.132101	0.123871	0.109222	0.102663	0.226483	0.227594	0.405953	-0.0655379	0.072152	0.362756	0.8602	0.0855	0.07825	1.08616	0.0660671	0.210863	0.730978	0.144267	0.0300662
HLA-B*1302	31323293	0.0287	0.0246	1.0009	1.1115	0.0413	0.01045	0.0271	0.0246	1	1.0566	0.045	0.2212	0.0747	0.0351	0.03369	0.0376	0.0407	0.3551	0.141861	0.128487	0.109752	0.103283	0.196163	0.21349	0.369589	-0.0692877	0.0723605	0.337281	0.8577	0.0857	0.07346	1.08609	0.0662175	0.212271	0.734178	0.144462	0.0326685
HLA-B*14	31323293	0.0434	0.0307	1.0126	1.1922	0.0352	5.79e-07	0.0349	0.0307	1.0105	0.9831	0.0401	0.6713	-0.0576	0.0292	0.04844	-0.0211	0.035	0.5473	-0.102859	0.0669935	0.0865753	0.0779481	0.234798	0.390086	0.0649484	0.0288051	0.0575839	0.617147	1.0607	0.0737	0.4238	0.992264	0.0538938	0.885423	1.01963	0.103011	0.850309
HLA-B*1401	31323293	0.0078	0.0082	0.9913	0.9314	0.0746	0.341	0.0071	0.0082	0.9881	0.8213	0.084	0.01908	0.0565	0.066	0.3918	-0.0016	0.0757	0.9835	-0.204824	0.120987	0.1965	0.17093	0.297243	0.479062	0.150646	-0.134145	0.132537	0.309378	1.076	0.1588	0.6445	0.830411	0.140679	0.186569	0.908419	0.262211	0.714145
HLA-B*1402	31323293	0.0358	0.0226	1.0144	1.2801	0.0397	5.14e-10	0.028	0.0226	1.0068	1.0426	0.0455	0.3588	-0.0842	0.0322	0.008846	-0.0272	0.0393	0.4891	-0.0776048	0.0535214	0.0955017	0.0865277	0.416447	0.536215	0.258152	0.0636997	0.0632566	0.314591	1.0518	0.083	0.5428	1.02603	0.0580836	0.658232	1.02162	0.11279	0.849615
HLA-B*15	31323293	0.078	0.0842	0.9885	1.0376	0.0247	0.1351	0.0751	0.0842	0.9862	0.9932	0.0271	0.8007	0.0325	0.0221	0.1411	-0.0176	0.0253	0.487	0.0422537	0.00535738	0.0654924	0.0613898	0.518817	0.930458	0.754468	0.139245	0.045031	0.0020383	0.9581	0.0516	0.4072	1.00305	0.0413076	0.941141	1.08997	0.0749628	0.250549
HLA-B*1501	31323293	0.0627	0.0729	0.9762	1.017	0.0272	0.5364	0.0642	0.0729	0.9743	1.0199	0.0293	0.5005	0.035	0.0247	0.1567	-0.035	0.0273	0.2006	0.0153765	-0.0285811	0.072741	0.0680382	0.832585	0.674432	0.77614	0.167307	0.0503338	0.000918965	0.9645	0.0558	0.5167	1.00153	0.0470721	0.974128	1.10143	0.0809937	0.233069
HLA-B*1503	31323293	0.0017	0.0014	0.9019	1.0675	0.1772	0.7123	0.0009	0.0014	0.8882	0.5435	0.244	0.01246	-0.157	0.1551	0.3116	-0.2182	0.2523	0.3871	-0.163328	0.243585	0.502849	0.441127	0.745329	0.580819	0.583121	-0.0850105	0.314692	0.78652	0.7008	0.5814	0.5408	1.07956	0.247057	0.756666	1.75846e-15	26.5312	0.200742
HLA-B*1517	31323293	0.0069	0.0038	0.9606	1.2994	0.0948	0.005753	0.0036	0.0038	0.9564	0.7363	0.1231	0.01286	0.0697	0.0737	0.3446	0.3033	0.1129	0.007245	0.0612721	0.14222	0.228307	0.213997	0.78841	0.506314	0.775563	0.0875417	0.145872	0.549206	0.7999	0.2342	0.3404	0.91104	0.126436	0.46118	1.62155	0.255863	0.059198
HLA-B*1518	31323293	0.0028	0.0029	0.9355	0.8768	0.1293	0.3094	0.0027	0.0029	0.9327	0.8762	0.1409	0.3486	0.0609	0.1131	0.5905	0.0686	0.1271	0.5896	0.0965103	0.0268978	0.336266	0.321825	0.774108	0.933391	0.951809	-0.186586	0.240668	0.435066	1.2718	0.2526	0.3413	1.45643	0.177966	0.0346342	0.622194	0.536958	0.377108
HLA-B*18	31323293	0.0513	0.0493	0.9448	0.9266	0.0317	0.01602	0.0451	0.0493	0.9523	0.8275	0.0354	8.88e-08	0.0189	0.0279	0.4968	0.0449	0.0329	0.1727	0.152585	-0.080399	0.0821652	0.0799597	0.063304	0.314659	0.00316701	0.00932204	0.0562783	0.868467	0.9251	0.069	0.2594	0.990067	0.0497202	0.840866	0.839003	0.102825	0.0879544
HLA-B*1801	31323293	0.0512	0.0493	0.946	0.9256	0.0317	0.01461	0.0449	0.0493	0.9536	0.8248	0.0354	5.47e-08	0.0194	0.0279	0.4864	0.044	0.033	0.1818	0.156223	-0.0778898	0.08222	0.0800314	0.0574261	0.330434	0.0029556	0.0114064	0.0562796	0.839433	0.9239	0.0691	0.2521	0.991655	0.0496948	0.866092	0.83846	0.102858	0.0868912
HLA-B*27	31323293	0.0354	0.0451	0.9756	0.8918	0.0351	0.001093	0.0454	0.0451	0.9797	1.1016	0.0349	0.005594	0.0125	0.0324	0.6987	-0.001	0.0324	0.9744	-0.134747	-0.127657	0.0938769	0.0863965	0.151185	0.139523	0.263662	-0.14858	0.0670749	0.0260473	0.9604	0.0677	0.5506	0.899851	0.0653033	0.106163	1.09706	0.0927248	0.317983
HLA-B*2702	31323293	0.0027	0.004	0.6437	0.5801	0.1585	0.0005931	0.0039	0.004	0.6667	0.9967	0.1414	0.9815	-0.0801	0.1528	0.6001	-0.1761	0.1341	0.1891	-0.515926	-0.341334	0.461349	0.398252	0.26344	0.3914	0.51889	0.234981	0.326566	0.473811	1.563	0.2776	0.1076	0.943359	0.266939	0.827089	1.09529	0.3822	0.811768
HLA-B*2705	31323293	0.0322	0.0405	0.9545	0.9095	0.0372	0.01071	0.0409	0.0405	0.9584	1.1204	0.0371	0.002186	0.0166	0.0341	0.6269	0.0127	0.0344	0.7113	-0.129835	-0.117962	0.098731	0.0908795	0.188497	0.194285	0.341758	-0.181787	0.0706422	0.00963451	0.9319	0.0717	0.3258	0.885389	0.069549	0.0801373	1.10291	0.0981853	0.318666
HLA-B*35	31323293	0.0859	0.0871	0.9952	0.871	0.0242	1.14e-08	0.0997	0.0871	0.9927	1.0479	0.025	0.0611	0.0498	0.0215	0.0204	-0.0031	0.0227	0.8914	-0.251927	-0.253047	0.062204	0.0575289	5.12156e-05	1.08952e-05	1.55684e-05	-0.0843464	0.0437554	0.0533542	0.9099	0.0473	0.04597	0.97327	0.0401926	0.500318	1.06121	0.0650786	0.361341
HLA-B*3501	31323293	0.0539	0.0566	0.9274	0.9546	0.0304	0.1265	0.0574	0.0566	0.9277	1.0314	0.0321	0.3352	0.0553	0.0276	0.04493	-0.0418	0.0296	0.1586	-0.367908	-0.283172	0.0795987	0.0721964	3.79999e-06	8.7726e-05	7.78633e-06	-0.15329	0.0570121	0.00692365	0.8723	0.0617	0.0268	0.89168	0.0547874	0.036499	1.116	0.0877737	0.211439
HLA-B*3502	31323293	0.0113	0.0092	0.9286	0.6789	0.0712	5.43e-08	0.0176	0.0092	0.9455	1.2565	0.0665	0.0006013	0.0816	0.0597	0.172	0.005	0.0549	0.9275	0.119041	-0.105195	0.179131	0.171872	0.506341	0.540503	0.301575	-0.00188252	0.116366	0.987092	1.1027	0.1159	0.3987	1.11174	0.0974813	0.277217	0.923605	0.146999	0.588807
HLA-B*3503	31323293	0.014	0.0163	0.9198	0.7197	0.0588	2.2e-08	0.0179	0.0163	0.9186	0.9649	0.0581	0.5378	0.0328	0.0533	0.5389	0.0864	0.053	0.1032	-0.205958	-0.408281	0.150224	0.143786	0.170372	0.00451843	0.0180011	0.0202096	0.106631	0.849757	0.9028	0.1118	0.3603	1.14741	0.0947013	0.146452	1.11579	0.144083	0.446949
HLA-B*37	31323293	0.014	0.0149	0.9889	0.962	0.0561	0.4896	0.0136	0.0149	0.9888	0.9124	0.0614	0.1356	-0.1412	0.0496	0.004395	-0.1272	0.057	0.02549	0.0453534	0.146791	0.151206	0.138894	0.76422	0.290578	0.512911	0.12151	0.100787	0.229201	1.1798	0.1173	0.1587	1.10696	0.0900207	0.258994	0.998262	0.163344	0.991503
HLA-B*3701	31323293	0.014	0.0149	0.9881	0.9628	0.0561	0.4987	0.0136	0.0149	0.9882	0.9115	0.0615	0.1316	-0.1416	0.0495	0.004243	-0.1273	0.057	0.02539	0.0534747	0.146503	0.150994	0.138935	0.723225	0.291669	0.529322	0.117503	0.100737	0.244656	1.1797	0.1173	0.1589	1.10057	0.0901011	0.287539	0.998371	0.163336	0.992035
HLA-B*38	31323293	0.0221	0.0148	0.8162	1.0588	0.0574	0.3197	0.0183	0.0148	0.7886	0.9084	0.065	0.139	-0.0792	0.0463	0.08729	0.0008	0.057	0.9889	0.136201	0.191377	0.148588	0.13586	0.359335	0.158945	0.362803	0.147775	0.0932335	0.11373	0.9172	0.1208	0.4744	1.06724	0.0765163	0.395128	0.954134	0.154698	0.761538
HLA-B*3801	31323293	0.0219	0.0145	0.8209	1.0761	0.0577	0.2043	0.018	0.0145	0.792	0.9113	0.0655	0.1563	-0.077	0.0464	0.09675	0.0072	0.0575	0.9009	0.145775	0.199739	0.149022	0.136329	0.327968	0.142886	0.333346	0.151755	0.0933446	0.10475	0.9227	0.122	0.5095	1.06838	0.0765075	0.387348	0.962791	0.15629	0.80832
HLA-B*39	31323293	0.0176	0.0183	0.8797	0.9563	0.0536	0.4042	0.0213	0.0183	0.8939	1.1919	0.0537	0.001074	-0.0109	0.0482	0.821	0.0109	0.0477	0.8189	0.169224	0.209569	0.146449	0.136907	0.247881	0.125835	0.292597	-0.00405595	0.0959387	0.966275	1.1509	0.1	0.16	0.921276	0.0891412	0.357712	1.26073	0.128106	0.0708643
HLA-B*3901	31323293	0.0118	0.0114	0.8119	1.0217	0.0688	0.7549	0.0145	0.0114	0.8278	1.3293	0.0684	3.13e-05	-0.0232	0.062	0.7087	0.0413	0.06	0.4914	0.181068	0.214595	0.188221	0.176532	0.33605	0.224132	0.455184	0.0421236	0.123439	0.733153	1.1189	0.1249	0.3683	0.904466	0.11153	0.367987	1.15017	0.163739	0.392936
HLA-B*3906	31323293	0.0056	0.0067	0.8977	0.8525	0.0909	0.07918	0.0064	0.0067	0.8982	0.9732	0.094	0.7723	-0.0073	0.0806	0.9283	-0.0312	0.0851	0.7136	0.121275	0.198474	0.244294	0.225763	0.61959	0.379334	0.672554	-0.0848232	0.159797	0.594672	1.2132	0.1793	0.2811	0.936814	0.155253	0.674199	1.61341	0.21776	0.0283651
HLA-B*40	31323293	0.062	0.073	0.9897	0.9751	0.0271	0.3513	0.0561	0.073	0.9911	0.8484	0.0304	6.31e-08	0.0436	0.0249	0.07991	-0.0204	0.0292	0.4851	0.12158	0.126461	0.0740514	0.0690117	0.100624	0.0668826	0.146658	0.0753974	0.0500259	0.132349	0.8879	0.061	0.05136	1.12065	0.0472937	0.0160239	0.863985	0.0945802	0.122572
HLA-B*4001	31323293	0.047	0.0588	1.0024	0.9315	0.0303	0.01922	0.0421	0.0588	1.004	0.8065	0.0343	3.55e-10	0.0435	0.028	0.1204	-0.0236	0.0332	0.4776	0.0883572	0.146616	0.0834381	0.0769844	0.289621	0.0568473	0.157967	0.0287066	0.0564245	0.611142	0.9082	0.0693	0.165	1.11114	0.053696	0.0497088	0.890516	0.108725	0.286488
HLA-B*4002	31323293	0.0134	0.013	0.9456	1.1456	0.0597	0.02284	0.0123	0.013	0.9503	1.0109	0.0663	0.8706	0.0275	0.0539	0.6099	-0.0171	0.0622	0.7838	0.242243	0.112331	0.163416	0.156308	0.138244	0.472357	0.31642	0.256914	0.108771	0.0186937	0.8466	0.1307	0.2026	1.12876	0.0987108	0.219815	0.745936	0.207747	0.158602
HLA-B*4006	31323293	0.0015	0.0012	0.5905	1.0676	0.2336	0.7794	0.0016	0.0012	0.5838	1.1197	0.2467	0.6467	0.2383	0.2087	0.2535	0.0942	0.2367	0.6908	-0.467613	-1.35283	0.555635	0.617304	0.400022	0.0284145	0.0739548	-0.0430009	0.400016	0.914307	0.9917	0.5083	0.987	1.56438	0.354381	0.20662	1.3886	0.520094	0.528029
HLA-B*41	31323293	0.0128	0.0093	0.9865	1.0578	0.0649	0.387	0.0091	0.0093	0.9814	0.7968	0.0775	0.003384	0.0773	0.0542	0.1542	-0.0423	0.0754	0.575	-0.322877	-0.406957	0.149772	0.139783	0.0311	0.00359878	0.0144363	-0.0656043	0.106556	0.537313	1.1422	0.1598	0.4056	1.06707	0.0946705	0.492888	0.916619	0.220882	0.693474
HLA-B*4101	31323293	0.0069	0.0046	0.974	1.0682	0.0902	0.4647	0.004	0.0046	0.9672	0.6724	0.1153	0.0005797	0.0841	0.0752	0.2637	-0.0838	0.114	0.4625	-0.120576	-0.394661	0.204769	0.200866	0.555969	0.0494375	0.108073	-0.0283393	0.147794	0.847814	0.9156	0.2479	0.722	1.07033	0.128297	0.596267	0.609734	0.385168	0.199225
HLA-B*4102	31323293	0.006	0.0049	0.9645	1.0363	0.0933	0.7024	0.0052	0.0049	0.9609	0.9173	0.1048	0.4099	0.0701	0.0781	0.3695	-0.0035	0.0998	0.972	-0.572827	-0.412018	0.223564	0.193553	0.0103995	0.0332778	0.0275969	-0.100863	0.153253	0.509106	1.3663	0.2096	0.1365	1.06577	0.13839	0.645309	1.20075	0.272989	0.502814
HLA-B*44	31323293	0.1404	0.1404	0.9995	1.0383	0.0192	0.05013	0.1283	0.1404	1.0031	0.9189	0.0213	7.01e-05	-0.0116	0.0171	0.4973	0.0339	0.0196	0.08376	0.13765	0.0421182	0.0496311	0.0468884	0.00554624	0.369044	0.0127326	0.137909	0.0340135	5.18624e-05	0.9659	0.0408	0.3944	1.07013	0.0325438	0.0372577	0.902576	0.0620976	0.0990338
HLA-B*4402	31323293	0.0909	0.0933	0.988	1.0515	0.0232	0.03054	0.0902	0.0933	0.9974	1.0138	0.025	0.5839	-0.019	0.0207	0.3588	0.0568	0.0229	0.01291	0.0217045	-0.00715596	0.0599783	0.0560392	0.717448	0.89839	0.85381	0.115812	0.0413547	0.00518895	0.9439	0.0476	0.2253	1.04352	0.0405218	0.29316	0.931964	0.0735265	0.338014
HLA-B*4403	31323293	0.0464	0.0442	0.9925	1.0094	0.0319	0.7697	0.0347	0.0442	0.9968	0.7459	0.038	1.28e-14	0.004	0.0283	0.8871	-0.0133	0.0358	0.7096	0.317845	0.108936	0.0827335	0.0802674	0.000122142	0.174729	0.000211567	0.149133	0.0557289	0.0076181	1.0368	0.0743	0.6264	1.10407	0.052327	0.0584804	0.893938	0.111527	0.314852
HLA-B*4405	31323293	0.0023	0.0024	0.5361	0.8162	0.1885	0.2814	0.0026	0.0024	0.5401	1.0472	0.1934	0.8113	0.0478	0.166	0.7734	-0.1754	0.1707	0.3043	0.536578	0.757826	0.572293	0.533509	0.348454	0.155475	0.336514	0.551832	0.337878	0.103741	1.0887	0.3481	0.8071	1.88019	0.257686	0.0143154	0.241107	0.74714	0.0572139
HLA-B*45	31323293	0.0059	0.0054	0.9604	1.0884	0.0894	0.3434	0.0046	0.0054	0.9578	0.8292	0.1059	0.07705	0.1253	0.077	0.1038	0.0166	0.1006	0.8693	0.0346312	-0.202376	0.217528	0.211905	0.873509	0.339561	0.419976	-0.0712339	0.156402	0.6481	0.8166	0.2063	0.3259	1.14026	0.142261	0.35621	1.01636	0.320556	0.959637
HLA-B*4501	31323293	0.0059	0.0054	0.9604	1.0884	0.0894	0.3436	0.0046	0.0054	0.9578	0.8297	0.1059	0.07788	0.1253	0.077	0.1038	0.0164	0.1006	0.8706	0.034656	-0.202365	0.217528	0.211906	0.873419	0.339589	0.419958	-0.0712421	0.156402	0.648063	0.818	0.2061	0.3297	1.14027	0.142261	0.356185	1.0158	0.32064	0.961013
HLA-B*47	31323293	0.0037	0.0034	0.9362	1.1023	0.116	0.4008	0.0021	0.0034	0.9223	0.6332	0.1542	0.003035	-0.0508	0.1046	0.6269	0.1283	0.1495	0.3911	0.381828	0.111925	0.311058	0.3056	0.219631	0.714182	0.393138	0.134735	0.203721	0.509656	0.688	0.3242	0.2488	0.655009	0.2063	0.0403042	0.483598	0.596962	0.223739
HLA-B*4701	31323293	0.0036	0.0033	0.9473	1.1119	0.1164	0.362	0.0021	0.0033	0.9339	0.645	0.1543	0.004475	-0.0507	0.1048	0.6282	0.1314	0.1497	0.3801	0.369018	0.102128	0.310954	0.305346	0.235334	0.738026	0.413103	0.129659	0.204072	0.52641	0.6742	0.3253	0.2256	0.646901	0.2077	0.0360169	0.487488	0.59486	0.227244
HLA-B*49	31323293	0.0157	0.0135	0.9902	0.9258	0.0559	0.1676	0.016	0.0135	0.9834	0.9977	0.0596	0.9692	-0.0203	0.0487	0.6763	0.0476	0.0531	0.3706	0.283046	0.360801	0.157127	0.14847	0.0716415	0.0150938	0.0429852	0.136138	0.0954571	0.155236	0.8569	0.11	0.1604	0.985955	0.0883841	0.872849	1.11576	0.144353	0.447947
HLA-B*4901	31323293	0.0157	0.0135	0.9902	0.9258	0.0559	0.1676	0.016	0.0135	0.9833	0.9977	0.0596	0.9694	-0.0203	0.0487	0.6767	0.0476	0.0531	0.3707	0.283054	0.360816	0.157127	0.148471	0.0716348	0.0150899	0.0429748	0.136121	0.095457	0.155285	0.8569	0.11	0.1605	0.985938	0.0883849	0.872703	1.11574	0.144354	0.448023
HLA-B*50	31323293	0.0152	0.0103	0.9833	1.2202	0.0599	0.0009001	0.0111	0.0103	0.9727	0.9202	0.0708	0.2402	-0.0108	0.0487	0.8246	0.0233	0.065	0.7197	0.268446	0.268806	0.154728	0.146616	0.0827497	0.0667441	0.136277	0.120071	0.0984049	0.223558	0.834	0.1376	0.187	1.09096	0.0852322	0.30707	0.910058	0.207824	0.650221
HLA-B*5001	31323293	0.015	0.0102	0.9827	1.2192	0.0602	0.0009968	0.0111	0.0102	0.9721	0.9223	0.071	0.2551	-0.0111	0.0489	0.821	0.0258	0.0652	0.6927	0.268829	0.265437	0.155227	0.147163	0.0833006	0.0712785	0.141982	0.122241	0.0987838	0.217074	0.8315	0.138	0.1811	1.09161	0.0855241	0.305431	0.906619	0.208797	0.638733
HLA-B*51	31323293	0.0605	0.052	0.9864	1.1325	0.029	1.78e-05	0.0508	0.052	0.9823	0.9612	0.033	0.2308	0.0043	0.025	0.8633	0.0135	0.0312	0.6653	0.105646	0.0813566	0.0753502	0.0711842	0.160893	0.253079	0.351704	-0.0079125	0.0507806	0.876154	0.9449	0.0638	0.3742	0.969423	0.0442801	0.483099	0.945099	0.0936281	0.546572
HLA-B*5101	31323293	0.0581	0.0502	0.9661	1.1326	0.0298	2.96e-05	0.0488	0.0502	0.9627	0.9599	0.0339	0.2277	0.0043	0.0258	0.8682	0.0115	0.032	0.7207	0.104007	0.0885467	0.077716	0.0733063	0.180799	0.227086	0.363418	-0.00938483	0.0523436	0.857676	0.9469	0.0656	0.4054	0.977006	0.0456498	0.610339	0.945208	0.0961918	0.558114
HLA-B*52	31323293	0.0161	0.0082	0.9349	1.4381	0.0655	2.87e-08	0.0226	0.0082	0.9625	2.2037	0.0628	2.62e-36	0.0794	0.05	0.1121	-0.1743	0.0484	0.000318	0.0586423	0.0180607	0.151089	0.140971	0.69792	0.898057	0.915193	-0.168769	0.101053	0.0931918	1.2071	0.1029	0.06735	0.837941	0.0913485	0.0529324	0.889753	0.132619	0.378416
HLA-B*5201	31323293	0.0161	0.0082	0.9349	1.4381	0.0655	2.88e-08	0.0226	0.0082	0.9624	2.204	0.0628	2.56e-36	0.0794	0.05	0.1122	-0.1743	0.0484	0.0003176	0.0584418	0.0181442	0.151093	0.140968	0.698909	0.897586	0.915952	-0.168675	0.101051	0.0933697	1.2069	0.1029	0.06755	0.837816	0.0913544	0.052748	0.889719	0.132622	0.378268
HLA-B*53	31323293	0.0052	0.0033	0.9419	1.3291	0.1046	0.006513	0.0032	0.0033	0.9285	0.8303	0.1311	0.1559	0.0231	0.0853	0.7864	-0.1639	0.1186	0.1673	-0.0251746	0.144237	0.264743	0.243661	0.924243	0.553878	0.686184	0.00362361	0.167652	0.982758	0.9365	0.2509	0.7939	1.26809	0.134119	0.0765231	0.833578	0.388037	0.639066
HLA-B*5301	31323293	0.0052	0.0033	0.9436	1.3291	0.1046	0.006515	0.0032	0.0033	0.9312	0.8256	0.1313	0.1444	0.0229	0.0853	0.788	-0.1678	0.1189	0.1581	-0.0254654	0.144714	0.26478	0.243665	0.923381	0.552575	0.684028	0.00399855	0.167649	0.980974	0.9227	0.2515	0.7489	1.26794	0.134126	0.076683	0.836646	0.387712	0.645568
HLA-B*55	31323293	0.0174	0.0167	0.9366	0.9783	0.0529	0.6786	0.0175	0.0167	0.9381	1.0044	0.0568	0.9382	0.0416	0.0474	0.3801	0.0382	0.0517	0.4597	0.0133975	0.0424802	0.136959	0.127043	0.922074	0.738096	0.936754	-0.053197	0.0939434	0.57065	1.1023	0.108	0.3671	0.88403	0.0899338	0.170487	1.21281	0.14222	0.174947
HLA-B*5501	31323293	0.0174	0.0167	0.9366	0.9783	0.0529	0.6787	0.0175	0.0167	0.9381	1.0044	0.0568	0.9379	0.0416	0.0474	0.3802	0.0382	0.0517	0.4598	-0.0158897	0.0245482	0.136659	0.126409	0.907437	0.846022	1	-0.0532082	0.0939431	0.570568	1.1023	0.108	0.3671	0.884027	0.0899336	0.170472	1.21284	0.142216	0.174879
HLA-B*56	31323293	0.0064	0.0065	0.8281	1.006	0.0929	0.9489	0.0077	0.0065	0.8351	1.252	0.0926	0.0152	0.0386	0.0843	0.6474	0.162	0.0823	0.04905	0.0332431	0.243325	0.257539	0.230561	0.897294	0.291262	0.455853	0.315323	0.168313	0.0626641	0.7606	0.1708	0.1091	0.916799	0.159609	0.586262	1.01255	0.256576	0.961219
HLA-B*5601	31323293	0.0062	0.0063	0.8397	1.0113	0.0937	0.9046	0.0076	0.0063	0.8463	1.2637	0.0932	0.01203	0.0336	0.085	0.6925	0.1585	0.0827	0.05529	0.0380904	0.225846	0.258687	0.232337	0.882939	0.331019	0.525286	0.305038	0.169762	0.0741778	0.7681	0.1715	0.1241	0.896393	0.162116	0.49987	1.02433	0.257401	0.925592
HLA-B*57	31323293	0.0432	0.0341	0.9909	1.2738	0.0343	1.78e-12	0.03	0.0341	0.9867	0.8536	0.0417	0.0001462	-0.0397	0.0289	0.1695	0.0675	0.0392	0.08501	0.122923	0.0492645	0.0860838	0.0813679	0.153307	0.544877	0.337978	0.118051	0.0585421	0.0442842	1.0006	0.0811	0.9943	1.08917	0.0542113	0.115232	0.824367	0.128603	0.133484
HLA-B*5701	31323293	0.0418	0.0333	0.992	1.2689	0.0348	7.4e-12	0.0287	0.0333	0.987	0.8398	0.0424	3.91e-05	-0.0359	0.0293	0.2208	0.0633	0.04	0.1139	0.131525	0.0397191	0.0872233	0.0826669	0.131578	0.630892	0.272057	0.12766	0.0593692	0.0320046	0.9852	0.0829	0.8575	1.09836	0.0550556	0.0885264	0.78819	0.134151	0.076363
HLA-B*58	31323293	0.0082	0.0064	0.9448	0.998	0.0808	0.98	0.0071	0.0064	0.9426	0.9545	0.0899	0.6043	0.0852	0.0688	0.2157	-0.0887	0.08	0.2675	0.0306013	0.0618862	0.216681	0.202704	0.88769	0.760135	0.951384	-0.0494371	0.141599	0.726635	0.7691	0.1704	0.1234	1.01777	0.123791	0.886822	0.507711	0.306982	0.0274638
HLA-B*5801	31323293	0.0081	0.0063	0.9514	0.9967	0.081	0.9672	0.007	0.0063	0.9493	0.9472	0.0904	0.5481	0.0857	0.0688	0.2127	-0.1013	0.0805	0.2083	0.0232274	0.0462704	0.216719	0.202964	0.914648	0.819667	0.972724	-0.0421727	0.141909	0.766069	0.7866	0.1714	0.1615	1.01801	0.123812	0.885374	0.517189	0.306328	0.0315942
HLA-C*01	31238192	0.0338	0.0344	0.9909	1.0314	0.0369	0.402	0.0395	0.0344	0.9932	1.1869	0.0378	5.78e-06	-0.0012	0.0328	0.9716	-0.0092	0.0347	0.7914	-0.170537	-0.0892794	0.0955195	0.0870066	0.0742026	0.304834	0.203867	-0.0159463	0.0664824	0.81036	0.938	0.0719	0.3736	0.96253	0.0641059	0.551355	1.29632	0.0934114	0.0055415
HLA-C*0102	31238192	0.0338	0.0344	0.9909	1.0307	0.0369	0.4119	0.0394	0.0344	0.9932	1.1869	0.0378	5.77e-06	-0.0026	0.0328	0.9374	-0.0092	0.0347	0.7916	-0.16654	-0.0855747	0.0956085	0.087105	0.0815258	0.325887	0.219764	-0.0165332	0.0665405	0.803686	0.938	0.0719	0.3737	0.960029	0.0641918	0.525127	1.29634	0.0934116	0.00553821
HLA-C*02	31238192	0.0426	0.0486	1.001	0.9504	0.0322	0.1148	0.0455	0.0486	1.0029	0.9893	0.0341	0.7527	0.0313	0.0295	0.2899	-0.0007	0.0318	0.9821	0.0481974	-0.00439514	0.0880906	0.0827906	0.584286	0.957662	0.764212	0.025589	0.0602003	0.670983	0.9636	0.0663	0.5759	1.02844	0.0553918	0.612685	0.903106	0.100146	0.309055
HLA-C*0202	31238192	0.0426	0.0485	1.0014	0.9503	0.0322	0.1135	0.0455	0.0485	1.0033	0.9895	0.0341	0.7561	0.0314	0.0295	0.2884	-0.0007	0.0318	0.9835	0.0474469	-0.00440126	0.0880955	0.0827839	0.590173	0.9576	0.770205	0.0245896	0.060205	0.683138	0.9636	0.0663	0.5764	1.0273	0.0554173	0.626977	0.902887	0.100157	0.307962
HLA-C*03	31238192	0.1252	0.149	1.0166	0.9654	0.0196	0.07329	0.1225	0.149	1.0137	0.916	0.0215	4.34e-05	0.0588	0.0179	0.001016	-0.0249	0.0202	0.2173	0.0594496	0.0349774	0.0527252	0.0492077	0.259516	0.4772	0.528468	0.0822426	0.0363669	0.0239244	0.9575	0.0417	0.2977	1.02079	0.0342546	0.548088	0.961052	0.0622562	0.523525
HLA-C*0302	31238192	0.0025	0.0025	0.9048	0.8977	0.1393	0.4385	0.0029	0.0025	0.9213	1.0754	0.1409	0.6061	0.1318	0.1271	0.2995	-0.2037	0.1275	0.1102	0.0970103	-0.274733	0.382885	0.384982	0.799985	0.47546	0.512542	0.15445	0.267585	0.565052	1.02	0.2744	0.9425	1.37815	0.219241	0.143439	0.578095	0.490363	0.263959
HLA-C*0303	31238192	0.054	0.0579	0.9936	1.0278	0.0291	0.3465	0.0572	0.0579	0.992	1.0726	0.0309	0.02337	0.0526	0.0262	0.04488	-0.0106	0.0286	0.7123	0.020712	-0.0480054	0.076193	0.0716251	0.785748	0.50271	0.562281	0.100289	0.0534766	0.0612897	1.0345	0.0583	0.5606	0.919358	0.0502471	0.0941873	1.09822	0.0839919	0.264685
HLA-C*0304	31238192	0.0689	0.0887	1.0013	0.9285	0.0255	0.003588	0.0625	0.0887	1.0012	0.8098	0.0287	1.84e-13	0.0533	0.0235	0.02342	-0.0247	0.0274	0.3671	0.078352	0.104741	0.0696797	0.0645278	0.260818	0.104549	0.260046	0.0577028	0.0474125	0.224121	0.8897	0.0572	0.04094	1.10197	0.045393	0.0324717	0.852143	0.0908897	0.0787355
HLA-C*04	31238192	0.1037	0.1046	1.0091	0.8988	0.022	1.26e-06	0.1137	0.1046	1.0054	1.0071	0.0232	0.7604	0.0499	0.0195	0.01044	-0.0066	0.0212	0.7565	-0.1635	-0.179202	0.0566135	0.0526822	0.00387704	0.000670024	0.0019248	-0.0494923	0.0395	0.209662	0.9042	0.0442	0.02267	1.02522	0.0360127	0.489024	1.04046	0.0611789	0.516762
HLA-C*0401	31238192	0.1034	0.1043	1.0106	0.8985	0.022	1.16e-06	0.1134	0.1043	1.0068	1.0065	0.0232	0.7797	0.0495	0.0195	0.01118	-0.0065	0.0212	0.759	-0.161484	-0.177336	0.0566514	0.0527218	0.00436511	0.000769269	0.00222642	-0.0476184	0.0395197	0.227689	0.9025	0.0442	0.02035	1.02551	0.0360318	0.484367	1.0426	0.061195	0.495413
HLA-C*05	31238192	0.0898	0.0875	0.9946	1.0849	0.0235	0.0005105	0.0824	0.0875	1.0032	0.968	0.0259	0.2095	-0.0165	0.0208	0.4277	0.0539	0.0237	0.02313	0.0503025	0.0353353	0.0606782	0.0566965	0.407102	0.53313	0.700291	0.117231	0.0414242	0.00473747	0.9247	0.0495	0.1137	1.03639	0.0407819	0.380773	0.883017	0.0784384	0.112923
HLA-C*0501	31238192	0.0897	0.0874	0.9936	1.0851	0.0235	0.0005071	0.0823	0.0874	1.0023	0.9682	0.026	0.213	-0.0162	0.0208	0.4359	0.0539	0.0238	0.02322	0.050011	0.0347726	0.0607497	0.0567642	0.410377	0.540154	0.704531	0.116686	0.0414771	0.00498992	0.9247	0.0496	0.114	1.03604	0.0408377	0.386004	0.882505	0.0785237	0.111644
HLA-C*06	31238192	0.1084	0.0907	1.0059	1.1752	0.022	2.33e-13	0.0866	0.0907	0.9977	0.9142	0.0254	0.0004189	-0.0142	0.0188	0.4513	0.0272	0.0237	0.251	0.141254	0.120012	0.0568254	0.05335	0.0129279	0.0244797	0.0295366	0.0723514	0.0380494	0.0575865	0.9264	0.0492	0.1207	1.07678	0.0347973	0.0335549	0.815603	0.0771773	0.00842561
HLA-C*0602	31238192	0.1084	0.0907	1.0059	1.1752	0.022	2.33e-13	0.0866	0.0907	0.9978	0.9142	0.0254	0.000422	-0.0142	0.0188	0.4511	0.0272	0.0237	0.2507	0.141285	0.120011	0.0568254	0.0533502	0.0129077	0.024481	0.029508	0.072359	0.0380494	0.0575606	0.9264	0.0492	0.1207	1.07678	0.0347976	0.0335578	0.815619	0.0771767	0.00843161
HLA-C*07	31238192	0.2854	0.3208	1.0186	0.8959	0.0145	3.29e-14	0.3269	0.3208	1.0191	1.0798	0.0153	5.18e-07	-0.0207	0.0129	0.1087	0.0103	0.014	0.4629	-0.1032	-0.0437477	0.0381567	0.0353286	0.00683768	0.215602	0.022819	-0.122418	0.0265287	3.74559e-06	1.1269	0.029	3.86e-05	0.957228	0.0247465	0.0773881	1.11354	0.0416116	0.00997683
HLA-C*0701	31238192	0.1478	0.1592	1.0033	0.9088	0.0185	2.4e-07	0.1567	0.1592	1.0179	0.9835	0.0195	0.3928	-0.0179	0.0165	0.2779	-0.0092	0.0175	0.5993	-0.111985	-0.049448	0.0487627	0.0449958	0.0216454	0.271791	0.0671781	-0.097995	0.0340088	0.00387141	1.2021	0.0365	4.49e-07	0.944689	0.0315569	0.0714491	1.06148	0.0508646	0.241218
HLA-C*0702	31238192	0.122	0.143	1.0112	0.9212	0.0198	3.33e-05	0.1522	0.143	1.0196	1.1588	0.0201	2.04e-13	-0.0272	0.0181	0.1321	0.0156	0.0183	0.3936	-0.0651927	-0.00617236	0.0533414	0.0491109	0.22164	0.899984	0.357729	-0.123117	0.0371535	0.000885745	1.0099	0.0377	0.7933	0.973855	0.0353223	0.453236	1.12597	0.0538973	0.0280007
HLA-C*0704	31238192	0.0159	0.0188	1.0015	0.9213	0.0516	0.1121	0.0181	0.0188	1.0011	1.0373	0.0534	0.4931	0.0486	0.0456	0.2868	0.0875	0.049	0.074	-0.035807	-0.130972	0.132078	0.124669	0.78631	0.293464	0.525302	0.00518916	0.0941655	0.95606	0.9531	0.1006	0.6331	1.06372	0.0846966	0.465796	0.975931	0.149645	0.870673
HLA-C*08	31238192	0.0447	0.0309	1.0059	1.223	0.035	8.76e-09	0.036	0.0309	1.003	1.0063	0.0398	0.8746	-0.0512	0.0289	0.07602	-0.0287	0.0348	0.4095	-0.0792515	0.0506294	0.0854248	0.0774501	0.353546	0.513303	0.194604	0.0310782	0.0568887	0.585126	1.0703	0.0731	0.3527	0.995677	0.0530011	0.934849	0.99318	0.102598	0.946821
HLA-C*0802	31238192	0.0433	0.0302	1	1.2117	0.0355	6.53e-08	0.0347	0.0302	0.998	0.9965	0.0405	0.9305	-0.0525	0.0294	0.07398	-0.0333	0.0354	0.3467	-0.105138	0.0429639	0.0867468	0.0783628	0.225507	0.583507	0.126178	0.0381872	0.0578829	0.509791	1.0489	0.0745	0.5211	0.997821	0.0541743	0.967877	1.01397	0.1037	0.893557
HLA-C*12	31238192	0.0697	0.0537	1.0279	1.0307	0.0283	0.2855	0.0709	0.0537	1.0276	1.102	0.03	0.001193	-0.0268	0.024	0.2629	-0.0525	0.0268	0.04966	0.118862	0.0469748	0.0730543	0.0687627	0.10373	0.494516	0.235902	-0.0223577	0.0483911	0.643902	0.9763	0.0562	0.6691	0.917066	0.042173	0.0400904	0.885083	0.0771831	0.113909
HLA-C*1202	31238192	0.0149	0.0073	0.9943	1.4437	0.0666	3.57e-08	0.0215	0.0073	1.0121	2.2439	0.0639	1.05e-36	0.0743	0.0505	0.1413	-0.1693	0.0491	0.0005609	0.00348483	-0.027701	0.151937	0.141131	0.981701	0.844392	0.962666	-0.193395	0.102631	0.0579339	1.1612	0.1041	0.1511	0.845044	0.0920379	0.0673474	0.882845	0.134876	0.355535
HLA-C*1203	31238192	0.0549	0.0465	1.0218	0.9605	0.0309	0.1917	0.0495	0.0465	1.0131	0.903	0.0341	0.002725	-0.0536	0.0264	0.04187	-0.0022	0.0309	0.9423	0.139582	0.0640983	0.0808723	0.076265	0.0843545	0.400646	0.209058	0.024683	0.0531574	0.642583	0.9105	0.0651	0.1498	0.941723	0.0460103	0.1919	0.892797	0.0911356	0.213635
HLA-C*14	31238192	0.0166	0.0121	0.997	1.3215	0.0555	5.16e-07	0.0142	0.0121	0.9954	1.1561	0.0623	0.01981	-0.0658	0.0465	0.1569	-0.0201	0.0579	0.728	0.222416	0.227621	0.145912	0.137647	0.12743	0.0981985	0.203903	0.0239605	0.094587	0.800142	0.9666	0.1163	0.77	0.992459	0.081489	0.925987	1.044	0.163477	0.792218
HLA-C*1402	31238192	0.0166	0.0121	0.997	1.3215	0.0555	5.15e-07	0.0142	0.0121	0.9954	1.1562	0.0623	0.01979	-0.0658	0.0465	0.1569	-0.0201	0.0579	0.7281	0.222397	0.227602	0.145912	0.137647	0.127461	0.0982239	0.203954	0.0239545	0.094587	0.800192	0.9665	0.1163	0.7696	0.992467	0.0814886	0.926072	1.04397	0.163479	0.792355
HLA-C*15	31238192	0.0286	0.0248	0.9941	1.0619	0.0413	0.1461	0.024	0.0248	0.9959	0.9146	0.047	0.05726	-0.0418	0.036	0.2456	0.0184	0.0446	0.6801	-0.0741253	0.0844175	0.11035	0.100786	0.501757	0.402262	0.21118	-0.0713192	0.0736894	0.332135	0.92	0.0919	0.3641	0.983021	0.0639507	0.788857	0.989826	0.131883	0.938195
HLA-C*1502	31238192	0.0228	0.0207	0.957	1.0615	0.0464	0.1987	0.0196	0.0207	0.9589	0.9206	0.0525	0.1152	-0.0112	0.0407	0.7839	0.0164	0.0498	0.7419	-0.156639	-0.0136923	0.123075	0.112328	0.203119	0.902981	0.311485	-0.133568	0.0844869	0.112466	0.9549	0.103	0.654	0.945599	0.0746972	0.453942	0.829348	0.159581	0.241169
HLA-C*1505	31238192	0.0051	0.0034	0.6929	1.1924	0.1248	0.1583	0.0037	0.0034	0.6773	0.8481	0.1476	0.2643	-0.2285	0.0986	0.02058	0.1081	0.1372	0.4307	0.312325	0.637241	0.33812	0.310074	0.355637	0.0398665	0.0739316	0.195183	0.192322	0.311836	0.723	0.2731	0.2349	1.1526	0.150779	0.346345	1.70362	0.318364	0.0941916
HLA-C*16	31238192	0.0411	0.0355	1.0005	1.0734	0.0343	0.03901	0.0301	0.0355	1.0011	0.7869	0.0411	5.26e-09	-0.0013	0.0299	0.966	-0.0083	0.0387	0.8298	0.314103	0.131421	0.0877413	0.0851174	0.000343758	0.122588	0.000896909	0.16003	0.0579652	0.00591964	1.0662	0.0807	0.4271	1.05855	0.053429	0.286982	0.960036	0.116519	0.726304
HLA-C*1601	31238192	0.0336	0.0303	0.9858	1.0678	0.0377	0.08172	0.0236	0.0303	0.9883	0.7384	0.046	4.36e-11	-0.0007	0.0332	0.9833	-0.0118	0.043	0.7839	0.325233	0.134891	0.0965456	0.0936341	0.000755235	0.149693	0.00206093	0.187353	0.0642811	0.0036796	1.0739	0.0897	0.4265	1.14016	0.0604	0.0299178	0.946242	0.130687	0.672409
HLA-C*1602	31238192	0.0051	0.0036	0.9745	1.0922	0.1023	0.3882	0.0043	0.0036	0.9773	1.025	0.1141	0.8287	0.0016	0.0855	0.9848	-0.0905	0.1135	0.4253	0.377884	0.290804	0.277744	0.269149	0.173656	0.279939	0.371626	0.0622894	0.16518	0.7065	1.0538	0.2366	0.8247	0.846675	0.140336	0.23559	0.964193	0.358419	0.918967
HLA-C*1604	31238192	0.0028	0.0019	0.6731	1.2388	0.1669	0.1993	0.0024	0.0019	0.6878	1.0814	0.1827	0.6682	-0.0783	0.1389	0.5727	0.2394	0.1639	0.1442	-0.0266506	-0.257186	0.385629	0.376624	0.944902	0.494689	0.70729	0.0144875	0.27144	0.95745	0.8722	0.354	0.6992	0.767737	0.238993	0.268684	1.05988	0.494245	0.906329
HLA-C*17	31238192	0.0123	0.0087	0.9863	1.1141	0.0667	0.1053	0.0092	0.0087	0.9837	0.8963	0.0778	0.1592	0.0454	0.0553	0.4122	-0.0599	0.0744	0.4206	-0.331729	-0.404506	0.152054	0.141495	0.0291349	0.00425255	0.0160362	-0.108489	0.108761	0.316944	1.1746	0.1568	0.3047	1.00067	0.096891	0.994483	1.13239	0.207708	0.549453
HLA-C*1701	31238192	0.0123	0.0087	0.9864	1.1141	0.0667	0.1053	0.0092	0.0087	0.9838	0.8963	0.0778	0.1592	0.0454	0.0553	0.4122	-0.0599	0.0744	0.4206	-0.331702	-0.404558	0.152052	0.141496	0.0291464	0.00424785	0.0160248	-0.108509	0.108761	0.316855	1.1745	0.1568	0.3049	1.00069	0.09689	0.994294	1.13229	0.207716	0.549751
HLA-DPA1*01	33037086	0.8086	0.8287	0.994	0.9078	0.0173	2.03e-08	0.8273	0.8287	0.9983	1.0253	0.0191	0.1896	-0.0124	0.0151	0.4095	0.0579	0.0174	0.0008837	-0.0648568	-0.0354265	0.0446045	0.0417768	0.145935	0.396442	0.345971	0.0214625	0.0304365	0.480549	0.9336	0.0362	0.05746	0.995368	0.028178	0.869128	1.06055	0.0519074	0.257373
HLA-DPA1*0103	33037086	0.8016	0.8228	0.9923	0.9099	0.017	3.06e-08	0.8198	0.8228	0.996	1.0202	0.0188	0.287	-0.0128	0.0149	0.3894	0.062	0.0172	0.0003067	-0.065877	-0.0394352	0.0441323	0.041309	0.135511	0.33976	0.327084	0.0116932	0.0300708	0.697328	0.933	0.0357	0.05191	0.995403	0.0277945	0.868323	1.04691	0.0510048	0.368741
HLA-DPA1*0104	33037086	0.006	0.005	0.9759	1.0091	0.0922	0.9218	0.0061	0.005	0.985	1.044	0.0971	0.6574	0.0301	0.078	0.6998	-0.0586	0.084	0.4856	0.0856879	0.166706	0.241563	0.221728	0.722797	0.452141	0.739464	0.252035	0.153405	0.1019	0.9314	0.1769	0.6878	1.10035	0.133671	0.474445	1.25411	0.22103	0.305629
HLA-DPA1*02	33037086	0.1902	0.1709	0.9946	1.0993	0.0173	4.23e-08	0.1715	0.1709	0.9983	0.9732	0.0191	0.1545	0.0134	0.0151	0.3727	-0.0589	0.0175	0.0007445	0.0670444	0.034055	0.0446397	0.0418314	0.133123	0.415587	0.31963	-0.0245862	0.0304727	0.419563	1.0781	0.0363	0.03821	1.00377	0.0282167	0.893935	0.941479	0.0521021	0.247059
HLA-DPA1*0201	33037086	0.1554	0.1375	1.0013	1.0942	0.0187	1.55e-06	0.1368	0.1375	1.0089	0.9502	0.0208	0.01417	-0.0057	0.0163	0.7274	-0.0606	0.0189	0.001384	0.0761162	0.0135408	0.048178	0.0453686	0.114131	0.76535	0.196667	-0.0373221	0.0329218	0.256574	1.057	0.0393	0.1587	0.997015	0.0305205	0.921967	0.934859	0.0566502	0.234431
HLA-DPA1*0202	33037086	0.0348	0.0334	0.9745	1.0869	0.0369	0.02389	0.0347	0.0334	0.97	1.0733	0.04	0.07674	0.0843	0.0325	0.00945	-0.0328	0.0369	0.3748	0.00508869	0.102861	0.0968137	0.0886375	0.958081	0.245859	0.360626	0.0319837	0.0646364	0.620989	1.1325	0.0763	0.1031	1.03112	0.0592769	0.605201	0.986563	0.109313	0.901509
HLA-DPB1*01	33049368	0.0479	0.0528	0.9901	0.9797	0.0307	0.5038	0.043	0.0528	1.0029	0.8688	0.0343	4.17e-05	0.0278	0.0277	0.3164	-0.0614	0.0321	0.05624	0.0185868	-0.0567677	0.0817824	0.077076	0.820212	0.461417	0.538559	-0.0394028	0.0566417	0.486214	1.1481	0.0666	0.03814	0.96159	0.0555407	0.480716	0.929856	0.101421	0.473345
HLA-DPB1*0101	33049368	0.0479	0.0528	0.9901	0.9797	0.0307	0.5039	0.043	0.0528	1.0029	0.8688	0.0343	4.17e-05	0.0278	0.0277	0.3164	-0.0614	0.0321	0.05622	0.0185942	-0.0567599	0.0817825	0.077076	0.820142	0.461479	0.538583	-0.0394058	0.0566417	0.48618	1.1481	0.0666	0.03812	0.961601	0.0555405	0.480834	0.929857	0.101421	0.473349
HLA-DPB1*02	33049368	0.1463	0.143	0.9502	0.9523	0.0196	0.01263	0.147	0.143	0.9534	0.9795	0.021	0.3251	0.0233	0.0173	0.1763	0.0089	0.0191	0.6424	-0.0768764	-0.061536	0.0510122	0.0473	0.131806	0.193268	0.2876	0.0123715	0.034933	0.723288	1.0038	0.0398	0.9249	1.0306	0.0317451	0.342348	1.03389	0.0562186	0.553233
HLA-DPB1*0201	33049368	0.1394	0.1367	0.9374	0.9467	0.0201	0.006518	0.1414	0.1367	0.9408	0.987	0.0215	0.5434	0.0215	0.0177	0.2238	0.0005	0.0196	0.9788	-0.0925533	-0.071037	0.052411	0.0485445	0.07741	0.143375	0.188194	0.0207813	0.0358789	0.562599	1.0087	0.0408	0.8324	1.03422	0.0325031	0.300668	1.0424	0.0573945	0.469352
HLA-DPB1*0202	33049368	0.007	0.0064	0.7762	1.0621	0.0917	0.5114	0.0057	0.0064	0.7627	0.8097	0.1078	0.05025	0.0671	0.0834	0.421	0.2178	0.1004	0.02999	0.243579	0.154503	0.242892	0.23009	0.315944	0.501908	0.598929	-0.153711	0.16292	0.343225	0.8827	0.2072	0.5471	0.956288	0.164388	0.785703	0.80307	0.332963	0.510172
HLA-DPB1*03	33049368	0.1119	0.1063	0.89	1.0979	0.0225	3.43e-05	0.0894	0.1063	0.8922	0.8317	0.026	1.43e-12	-0.021	0.0198	0.2884	0.0134	0.0244	0.5837	0.088145	0.184369	0.0596851	0.0551556	0.13972	0.000829669	0.00255653	0.0440318	0.0397846	0.268792	0.8647	0.0506	0.004095	1.00366	0.0372506	0.921886	0.909947	0.0760909	0.215068
HLA-DPB1*0301	33049368	0.1119	0.1063	0.8899	1.0979	0.0225	3.42e-05	0.0894	0.1063	0.8921	0.8317	0.026	1.44e-12	-0.021	0.0198	0.2876	0.0134	0.0244	0.5837	0.088021	0.184282	0.0596858	0.0551558	0.140282	0.00083442	0.00256776	0.0439947	0.0397855	0.269206	0.8647	0.0506	0.004087	1.00371	0.037251	0.920766	0.909923	0.076092	0.214946
HLA-DPB1*04	33049368	0.5225	0.5443	0.9529	0.9416	0.0137	1.12e-05	0.5648	0.5443	0.9594	1.1123	0.0148	6.65e-13	-0.0093	0.0121	0.4422	0.0224	0.0136	0.09859	-0.0488154	-0.0787144	0.0359509	0.0334787	0.174516	0.0187141	0.0625374	-0.00808937	0.0245851	0.742131	1.0123	0.0282	0.6651	0.974516	0.0228973	0.259564	1.04473	0.0409579	0.285607
HLA-DPB1*0401	33049368	0.4069	0.4247	0.9594	0.9585	0.0139	0.00221	0.4423	0.4247	0.9668	1.099	0.0148	1.74e-10	-0.0147	0.0123	0.2316	-0.0033	0.0135	0.8036	-0.02425	-0.0301152	0.0363253	0.0337911	0.504401	0.372812	0.664071	-0.0104927	0.0249001	0.673453	1.0046	0.0279	0.869	0.988637	0.0232642	0.62327	1.05743	0.0402293	0.16539
HLA-DPB1*0402	33049368	0.1156	0.1197	0.9937	0.9576	0.0208	0.0376	0.1226	0.1197	0.9988	1.0279	0.022	0.2118	0.0116	0.0185	0.5329	0.0555	0.02	0.00544	-0.0573038	-0.113303	0.0541533	0.0508099	0.289974	0.0257518	0.078926	0.00509881	0.0376151	0.892186	1.0163	0.0417	0.6986	0.967932	0.0343763	0.342999	0.97012	0.0602595	0.614708
HLA-DPB1*05	33049368	0.0218	0.0204	1.0062	1.1385	0.0457	0.004548	0.0223	0.0204	1.0016	1.145	0.0491	0.005828	-0.0138	0.0399	0.7294	-0.0988	0.0442	0.02559	-0.191078	0.0962806	0.120755	0.105854	0.113568	0.363054	0.0203593	-0.056965	0.0822483	0.487833	1.0675	0.0912	0.4736	0.951879	0.0776245	0.525242	0.850334	0.152387	0.287677
HLA-DPB1*0501	33049368	0.0218	0.0204	1.0062	1.1385	0.0457	0.004548	0.0223	0.0204	1.0016	1.1452	0.0491	0.005784	-0.0138	0.0399	0.7293	-0.0986	0.0442	0.02577	-0.190993	0.0963333	0.120752	0.105852	0.113719	0.362781	0.0203729	-0.056982	0.0822462	0.487692	1.0678	0.0912	0.4721	0.951905	0.0776227	0.525461	0.850131	0.152382	0.286951
HLA-DPB1*06	33049368	0.0133	0.0162	0.5104	0.7968	0.0788	0.003957	0.0124	0.0162	0.5096	0.6417	0.0895	7.19e-07	0.0718	0.0731	0.3262	0.1146	0.0867	0.1866	0.411373	0.3551	0.2166	0.204961	0.057534	0.0831803	0.121295	-0.0483262	0.14533	0.739253	0.9932	0.1793	0.9696	1.35351	0.138122	0.0284035	0.993501	0.28083	0.981476
HLA-DPB1*0601	33049368	0.0133	0.0162	0.5104	0.7968	0.0788	0.003954	0.0124	0.0162	0.5096	0.6418	0.0895	7.22e-07	0.0718	0.0731	0.3262	0.1146	0.0867	0.1865	0.411433	0.355106	0.216599	0.204962	0.0574976	0.083177	0.121247	-0.0483154	0.14533	0.739309	0.9934	0.1793	0.9705	1.35352	0.138122	0.0284005	0.99347	0.280831	0.981388
HLA-DPB1*09	33049368	0.0075	0.0082	0.7696	0.797	0.0867	0.008827	0.0085	0.0082	0.7795	0.9883	0.0888	0.8944	0.1721	0.0782	0.02776	-0.0482	0.0818	0.5559	-0.322594	-0.229911	0.225266	0.206747	0.152128	0.266121	0.346264	-0.296595	0.158837	0.0596137	1.1202	0.1727	0.5111	0.886143	0.152446	0.427836	0.66759	0.260697	0.121276
HLA-DPB1*0901	33049368	0.0075	0.0082	0.7698	0.7966	0.0867	0.008699	0.0085	0.0082	0.7798	0.9876	0.0888	0.8885	0.172	0.0782	0.0278	-0.0476	0.0818	0.5605	-0.3224	-0.230762	0.225229	0.206747	0.152307	0.264354	0.346005	-0.296714	0.158841	0.0595162	1.1205	0.1727	0.5102	0.885852	0.152465	0.426642	0.66833	0.260713	0.122321
HLA-DPB1*10	33049368	0.0165	0.0152	0.9447	1.0133	0.0544	0.808	0.0161	0.0152	0.9396	0.9984	0.0592	0.9785	-0.0354	0.0487	0.4674	-0.0324	0.0546	0.5533	-0.201409	-0.0409087	0.141777	0.128157	0.155433	0.749569	0.290327	-0.0812292	0.0973665	0.403037	1.015	0.1116	0.8937	0.953445	0.0927343	0.607224	1.26056	0.144436	0.109102
HLA-DPB1*1001	33049368	0.0165	0.0152	0.9449	1.0136	0.0544	0.8035	0.0161	0.0152	0.9397	0.9995	0.0592	0.9927	-0.0352	0.0487	0.4694	-0.0327	0.0546	0.5499	-0.201187	-0.0406666	0.141802	0.128182	0.15596	0.751049	0.290855	-0.0808075	0.0973777	0.405544	1.0166	0.1116	0.883	0.953225	0.0927599	0.605581	1.26182	0.144365	0.107411
HLA-DPB1*11	33049368	0.0211	0.0183	0.9988	1.1132	0.0472	0.02298	0.0122	0.0183	0.9979	0.6419	0.0618	7.38e-13	-0.0673	0.041	0.1007	0.0557	0.0597	0.3508	0.554497	0.235948	0.12352	0.1226	7.15137e-06	0.0542875	9.52807e-06	0.0593036	0.0804027	0.461335	1.0986	0.1224	0.4423	1.20214	0.0754055	0.0146312	0.823063	0.200702	0.332096
HLA-DPB1*1101	33049368	0.0211	0.0183	0.9989	1.113	0.0472	0.02319	0.0122	0.0183	0.998	0.6417	0.0618	7.14e-13	-0.0676	0.041	0.09955	0.0562	0.0597	0.3465	0.555264	0.236769	0.123544	0.122623	6.97465e-06	0.0534993	9.31624e-06	0.0595764	0.0804008	0.459268	1.0979	0.1224	0.4453	1.2022	0.0754034	0.0145989	0.822843	0.200729	0.331499
HLA-DPB1*13	33049368	0.0242	0.0171	0.979	1.2909	0.0469	5.25e-08	0.0169	0.0171	0.9785	0.8882	0.0564	0.03559	0.0178	0.0389	0.6477	-0.0674	0.0529	0.2021	0.230674	0.184741	0.12151	0.115426	0.0576439	0.109484	0.140338	0.116675	0.0787981	0.13972	0.9539	0.1085	0.6635	1.08978	0.068293	0.208102	1.12322	0.152204	0.445314
HLA-DPB1*1301	33049368	0.0242	0.0171	0.9792	1.2914	0.0469	4.99e-08	0.0169	0.0171	0.9787	0.8888	0.0564	0.03656	0.0178	0.0389	0.648	-0.0675	0.0529	0.2017	0.230585	0.184453	0.121506	0.115425	0.0577324	0.110034	0.140715	0.116747	0.078801	0.139491	0.9539	0.1085	0.6636	1.08999	0.0682929	0.207077	1.12349	0.152183	0.444298
HLA-DPB1*14	33049368	0.0166	0.0141	0.8431	1.0989	0.0586	0.1079	0.0164	0.0141	0.8369	1.1347	0.0634	0.0461	0.0529	0.05	0.29	-0.1406	0.0579	0.01514	-0.0485282	-0.130653	0.146361	0.138981	0.740217	0.347176	0.61269	-0.0394109	0.102608	0.700641	1.1487	0.1203	0.2494	0.874227	0.0936863	0.151405	0.864795	0.163888	0.375338
HLA-DPB1*1401	33049368	0.0166	0.0141	0.843	1.0983	0.0586	0.1099	0.0164	0.0141	0.8368	1.1341	0.0634	0.04698	0.0529	0.05	0.29	-0.1407	0.0579	0.0151	-0.0483038	-0.130632	0.146362	0.138987	0.741377	0.347277	0.612436	-0.0395111	0.102609	0.69992	1.1488	0.1203	0.2489	0.874269	0.0936844	0.151541	0.865095	0.163862	0.376404
HLA-DPB1*15	33049368	0.0076	0.007	0.983	0.9779	0.0794	0.7782	0.0074	0.007	0.9881	0.9592	0.0857	0.6267	0.0374	0.0695	0.5904	-0.0483	0.076	0.5249	0.115103	0.162038	0.216578	0.200203	0.5951	0.418303	0.715833	0.162376	0.139673	0.246576	0.8062	0.1602	0.1788	1.08708	0.122558	0.495754	1.10807	0.215132	0.633328
HLA-DPB1*1501	33049368	0.0076	0.007	0.983	0.9778	0.0794	0.7772	0.0074	0.007	0.9881	0.9592	0.0857	0.6265	0.0374	0.0695	0.5903	-0.0483	0.076	0.5248	0.115152	0.162064	0.216579	0.200205	0.594945	0.418232	0.715756	0.162336	0.139673	0.246693	0.8062	0.1602	0.1788	1.08706	0.12256	0.495884	1.10817	0.215123	0.633005
HLA-DPB1*16	33049368	0.0057	0.0066	0.9737	0.9793	0.0868	0.8094	0.0071	0.0066	0.9683	1.2109	0.0876	0.02892	-0.0509	0.0777	0.5129	-0.047	0.0791	0.5525	-0.374251	0.0415699	0.240304	0.20157	0.119374	0.836611	0.117599	-0.112304	0.162757	0.488577	1.2241	0.1639	0.2173	1.016	0.153944	0.917874	0.88452	0.243802	0.614803
HLA-DPB1*1601	33049368	0.0057	0.0066	0.9737	0.9804	0.0868	0.8193	0.0071	0.0066	0.9683	1.2111	0.0876	0.02884	-0.0509	0.0777	0.5123	-0.0469	0.0791	0.5531	-0.369777	0.0419245	0.239992	0.201553	0.123368	0.835223	0.122163	-0.108912	0.162626	0.501512	1.2242	0.1639	0.2171	1.01879	0.153656	0.903585	0.884285	0.243839	0.614095
HLA-DPB1*17	33049368	0.0198	0.0135	0.9954	1.2331	0.0521	5.85e-05	0.018	0.0135	1.005	1.155	0.0568	0.01123	-0.0434	0.0427	0.3104	-0.0168	0.0502	0.7376	0.146406	0.106713	0.130999	0.123804	0.263734	0.388714	0.522467	-0.0326202	0.0866104	0.706195	0.799	0.1056	0.03366	1.00185	0.0769812	0.980876	0.931759	0.147726	0.632324
HLA-DPB1*1701	33049368	0.0198	0.0135	0.9954	1.2329	0.0521	5.94e-05	0.018	0.0135	1.005	1.155	0.0568	0.01121	-0.0434	0.0427	0.3105	-0.0168	0.0502	0.7386	0.146346	0.106243	0.130996	0.123808	0.263917	0.39082	0.52318	-0.0327823	0.0866211	0.704837	0.7991	0.1056	0.03373	1.00196	0.0769787	0.979684	0.931694	0.14773	0.631997
HLA-DPB1*19	33049368	0.007	0.0073	0.9871	1.0964	0.0792	0.2454	0.0078	0.0073	0.9869	1.1968	0.0827	0.02975	0.0888	0.0712	0.212	-0.0101	0.0759	0.894	-0.0460341	0.206974	0.221139	0.196468	0.835097	0.292122	0.321705	-0.0705944	0.145096	0.62585	1.1629	0.1555	0.3319	1.00444	0.129181	0.972637	0.899296	0.212154	0.616838
HLA-DPB1*1901	33049368	0.007	0.0073	0.9871	1.0964	0.0792	0.2454	0.0078	0.0073	0.9869	1.1968	0.0827	0.02976	0.0888	0.0712	0.2121	-0.0101	0.0759	0.8939	-0.0459716	0.207021	0.22114	0.19647	0.83532	0.29202	0.321685	-0.0706196	0.145096	0.625728	1.1629	0.1555	0.332	1.00446	0.129179	0.972497	0.899309	0.212153	0.616881
HLA-DQA1*01	32608306	0.4015	0.4135	1.0126	0.9859	0.0135	0.2935	0.4703	0.4135	1.037	1.2935	0.0143	1.11e-72	-0.0364	0.0119	0.002308	-0.0516	0.0127	4.577e-05	-0.155668	-0.0308818	0.0353035	0.0326294	1.03646e-05	0.343925	5.40144e-06	-0.0846285	0.0242051	0.000466675	0.9993	0.0263	0.9774	0.931736	0.0223438	0.0015619	1.06116	0.037408	0.112942
HLA-DQA1*0101	32608306	0.1424	0.1464	1	0.9555	0.019	0.01654	0.1635	0.1464	1.0007	1.1464	0.0197	3.83e-12	0.0115	0.0168	0.4924	-0.0147	0.0177	0.4081	-0.337701	-0.214279	0.0490903	0.044411	6.01967e-12	1.40069e-06	3.50141e-11	-0.0793388	0.0341532	0.0199353	0.9393	0.0366	0.08737	0.949321	0.0318157	0.102171	1.1531	0.0507615	0.00514583
HLA-DQA1*0102	32608306	0.1816	0.1968	1.0088	0.9697	0.017	0.06983	0.2166	0.1968	1.0295	1.1884	0.0174	3.57e-23	-0.0767	0.0152	4.817e-07	-0.0027	0.0155	0.8629	-0.043099	0.036141	0.0451804	0.041649	0.340118	0.385531	0.121176	-0.0902277	0.0311119	0.00366189	1.0035	0.032	0.9117	0.938728	0.0290529	0.0295785	1.01324	0.0464227	0.776949
HLA-DQA1*0103	32608306	0.0777	0.0705	0.9968	1.1082	0.0255	5.67e-05	0.0901	0.0705	1.0026	1.2904	0.0263	2.73e-22	0.0156	0.0223	0.4825	-0.1473	0.0237	4.916e-10	0.176196	0.234401	0.0690831	0.0640661	0.0107571	0.00025346	0.000993587	0.0373691	0.0453454	0.41026	1.1078	0.0493	0.03784	0.981674	0.0411308	0.652925	0.924638	0.0698603	0.262245
HLA-DQA1*02	32608306	0.1463	0.1243	1.0197	1.1452	0.0191	1.41e-12	0.0978	0.1243	1.0182	0.7293	0.0233	1.04e-41	0.0244	0.0164	0.1364	0.0432	0.0217	0.047	0.329799	0.160417	0.0489692	0.0469568	1.64115e-11	0.000634838	4.64065e-11	0.137156	0.0325754	2.64834e-05	0.8861	0.0456	0.008029	1.10296	0.0302505	0.00120238	0.773619	0.0736502	0.000510569
HLA-DQA1*0201	32608306	0.1463	0.1243	1.0197	1.1452	0.0191	1.4e-12	0.0978	0.1243	1.0183	0.7293	0.0233	1.04e-41	0.0244	0.0164	0.1364	0.0432	0.0217	0.047	0.329796	0.160441	0.0489689	0.0469565	1.64154e-11	0.000633598	4.64539e-11	0.137183	0.0325752	2.63865e-05	0.8861	0.0456	0.008029	1.10299	0.0302501	0.00119862	0.773619	0.0736502	0.000510569
HLA-DQA1*03	32608306	0.1627	0.1794	1.0078	0.9347	0.0179	0.0001588	0.1263	0.1794	1.0144	0.6836	0.0209	7.43e-74	0.03	0.0159	0.05931	0.0446	0.0196	0.02286	0.0649394	0.0534821	0.0465537	0.0433341	0.163035	0.217135	0.334116	0.0518127	0.0318205	0.10377	0.833	0.0411	8.543e-06	1.0256	0.0300925	0.400879	0.873313	0.0648396	0.0371267
HLA-DQA1*0301	32608306	0.1627	0.1794	1.0078	0.9347	0.0179	0.0001586	0.1263	0.1794	1.0144	0.6836	0.0209	7.44e-74	0.03	0.0159	0.05925	0.0446	0.0196	0.02285	0.0649387	0.0534846	0.0465537	0.0433341	0.16304	0.217113	0.334109	0.0518096	0.0318206	0.103791	0.833	0.0411	8.54e-06	1.0256	0.0300926	0.400882	0.873319	0.0648393	0.0371355
HLA-DQA1*04	32608306	0.0317	0.0281	1.0062	1.2976	0.0388	1.99e-11	0.0241	0.0281	1.0117	0.9589	0.0456	0.3575	-0.0459	0.0336	0.1723	0.0272	0.0417	0.5144	0.269652	0.331461	0.10831	0.10085	0.012788	0.00101377	0.00311657	0.250487	0.0685799	0.000277075	0.9579	0.0867	0.6196	1.09599	0.0618725	0.13867	0.852521	0.131062	0.223623
HLA-DQA1*0401	32608306	0.0317	0.0281	1.0062	1.2976	0.0388	2e-11	0.0241	0.0281	1.0118	0.959	0.0456	0.3584	-0.0458	0.0336	0.1726	0.0272	0.0417	0.5139	0.26973	0.331441	0.108309	0.100851	0.0127612	0.00101458	0.00311711	0.250373	0.06858	0.000278871	0.9577	0.0867	0.6177	1.09592	0.0618737	0.138943	0.852521	0.131062	0.223623
HLA-DQA1*05	32608306	0.2555	0.2534	1.0172	0.9408	0.0153	6.56e-05	0.2799	0.2534	1.0604	1.0768	0.0158	3.02e-06	0.0138	0.0133	0.2993	0.0187	0.0137	0.1734	-0.112417	-0.14527	0.0391641	0.0365761	0.00409924	7.13596e-05	0.00033421	-0.0720044	0.027193	0.00802412	1.1558	0.0285	3.8e-07	0.994641	0.0247698	0.828262	1.09382	0.03962	0.0237935
HLA-DQA1*0501	32608306	0.2555	0.2534	1.0171	0.9408	0.0153	6.61e-05	0.2799	0.2534	1.0603	1.0768	0.0158	2.98e-06	0.0138	0.0133	0.3007	0.0187	0.0137	0.1734	-0.1125	-0.145274	0.0391646	0.0365763	0.00407231	7.13316e-05	0.000333605	-0.0719244	0.027193	0.00809447	1.1559	0.0285	3.775e-07	0.994675	0.0247694	0.829346	1.09384	0.0396197	0.0237604
HLA-DQA1*06	32608306	0.0027	0.0017	0.9797	1.5181	0.1404	0.002945	0.0018	0.0017	0.9817	1.0464	0.1695	0.7889	0.0346	0.1188	0.771	-0.024	0.1529	0.8751	0.461402	0.351641	0.37278	0.360875	0.215815	0.329851	0.436417	0.594294	0.224481	0.00833302	0.6169	0.3148	0.125	1.13481	0.186265	0.497207	0.772013	0.497759	0.603223
HLA-DQA1*0601	32608306	0.0027	0.0018	0.9793	1.5137	0.1403	0.003136	0.0018	0.0018	0.9812	1.0429	0.1694	0.8043	0.0346	0.1188	0.7708	-0.024	0.1529	0.8752	0.461434	0.351514	0.372774	0.360877	0.215776	0.33003	0.436412	0.594107	0.224482	0.00835387	0.617	0.3148	0.125	1.13463	0.18628	0.497795	0.772013	0.497759	0.603223
HLA-DQB1*02	32631061	0.2096	0.2133	1.0028	0.9693	0.0163	0.05603	0.1787	0.2133	1.0314	0.8008	0.0182	2.28e-34	0.0184	0.0145	0.2053	0.002	0.0164	0.9043	0.123972	0.0356572	0.0425754	0.0401209	0.0035932	0.374141	0.00736731	-0.0335925	0.0293045	0.251399	1.1372	0.0343	0.000179	1.03751	0.0275604	0.181503	0.899761	0.0512812	0.0394744
HLA-DQB1*0201	32631061	0.1048	0.1247	1.0014	0.8646	0.0211	5.94e-12	0.1052	0.1247	1.029	0.8627	0.0226	6.75e-11	-0.0003	0.0191	0.9887	-0.0302	0.0203	0.1371	-0.143866	-0.13226	0.0554828	0.051302	0.00951499	0.00993567	0.0153788	-0.184454	0.0395931	2.80517e-06	1.3368	0.0426	9.186e-12	0.967202	0.037856	0.378383	0.965102	0.0622215	0.568051
HLA-DQB1*0202	32631061	0.105	0.0888	1.0119	1.1125	0.0222	1.6e-06	0.0738	0.0888	1.0136	0.7636	0.0267	5.24e-24	0.0315	0.019	0.09789	0.0511	0.0249	0.04005	0.36967	0.216343	0.0576982	0.0554142	1.48458e-10	9.45759e-05	6.43749e-10	0.115089	0.0378305	0.00239503	0.8644	0.0523	0.005321	1.09736	0.0355163	0.00889851	0.820443	0.0821989	0.016129
HLA-DQB1*03	32631061	0.3558	0.3445	1.0131	1.0051	0.0139	0.7128	0.3263	0.3445	1.0348	0.8846	0.0151	4.18e-16	0.0294	0.0121	0.01541	0.0543	0.0135	6.129e-05	0.048936	-0.0215724	0.0357399	0.0334233	0.170928	0.518649	0.0669216	0.0865725	0.0245425	0.000421709	0.9228	0.0282	0.004388	1.04386	0.0226646	0.0582944	1.02077	0.0402643	0.609643
HLA-DQB1*0301	32631061	0.2104	0.1918	1.0192	1.0163	0.0166	0.3288	0.2262	0.1918	1.063	1.1224	0.0172	2.01e-11	0.0269	0.0144	0.06182	0.0643	0.015	1.864e-05	-0.0452003	-0.0791937	0.0422648	0.0395354	0.284864	0.0451655	0.132719	0.0568131	0.0289459	0.0498526	0.9855	0.0314	0.6412	1.04258	0.0261521	0.110847	1.12242	0.0429658	0.00724757
HLA-DQB1*0302	32631061	0.0942	0.1052	1.0022	0.9189	0.0226	0.0001809	0.0711	0.1052	1.0041	0.6744	0.0268	8.36e-49	0.0333	0.0202	0.09917	-0.0047	0.0256	0.8545	0.144974	0.0687376	0.0599495	0.0563941	0.0155948	0.22289	0.0498029	0.0589682	0.0406847	0.147721	0.8007	0.0536	3.378e-05	1.02142	0.0376425	0.573438	0.839585	0.0842956	0.0384162
HLA-DQB1*0303	32631061	0.0507	0.0469	0.9971	1.143	0.0307	1.33e-05	0.0291	0.0469	0.9953	0.6286	0.0403	1.02e-30	-0.0048	0.0266	0.8573	0.0343	0.0389	0.3778	0.154283	0.0609842	0.0787473	0.0748075	0.0500868	0.414949	0.12811	0.122207	0.0539514	0.0238503	0.9525	0.0811	0.548	1.0305	0.050322	0.550468	0.684852	0.145848	0.00964678
HLA-DQB1*0304	32631061	0.0011	0.0012	0.7252	0.6352	0.2443	0.06316	0.0007	0.0012	0.731	0.3855	0.3132	0.002342	-0.5296	0.2233	0.01774	0.1907	0.3544	0.5905	-0.768592	-0.459494	0.657135	0.540366	0.242158	0.395138	0.486152	-0.510116	0.49274	0.290586	0.1681	1.0062	0.07631	0.317832	0.618409	0.0638639	4.01082	0.83469	0.096254
HLA-DQB1*04	32631061	0.0336	0.0291	1.0029	1.287	0.0381	3.46e-11	0.0253	0.0291	1.0095	0.9485	0.0447	0.237	-0.0406	0.0327	0.2152	0.0371	0.0409	0.3649	0.200616	0.24183	0.103504	0.0962983	0.052592	0.0120302	0.0349752	0.18309	0.0671067	0.00657024	0.9481	0.085	0.5304	1.04437	0.0603268	0.471806	0.833215	0.129577	0.159331
HLA-DQB1*0402	32631061	0.0335	0.029	1.0025	1.2879	0.0382	3.39e-11	0.0252	0.029	1.009	0.951	0.0448	0.2616	-0.0382	0.0328	0.2445	0.0368	0.0409	0.3692	0.201226	0.23528	0.103626	0.0965088	0.052155	0.0147723	0.0409145	0.189047	0.0672587	0.00511467	0.9488	0.085	0.5364	1.05037	0.060489	0.416678	0.835077	0.129544	0.164381
HLA-DQB1*05	32631061	0.1594	0.1657	1.0006	0.9237	0.0182	1.24e-05	0.1865	0.1657	1.0018	1.1393	0.0187	3.23e-12	0.009	0.0161	0.5778	-0.0274	0.0169	0.1046	-0.32876	-0.201941	0.0472629	0.0428773	3.50105e-12	2.48033e-06	2.49566e-11	-0.0695962	0.0327297	0.0331922	0.9445	0.035	0.1025	0.947882	0.0303059	0.0774187	1.09427	0.0491874	0.0674734
HLA-DQB1*0501	32631061	0.1165	0.1192	0.9967	0.9816	0.0207	0.3714	0.1332	0.1192	0.998	1.1557	0.0215	1.67e-11	0.0095	0.0185	0.6084	-0.0126	0.0195	0.5177	-0.404545	-0.235756	0.053924	0.0481926	6.27874e-14	9.9837e-07	4.63658e-13	-0.0727338	0.0375791	0.0525137	0.9974	0.0403	0.9476	0.962001	0.0350745	0.269399	1.24506	0.0548062	6.97812e-05
HLA-DQB1*0502	32631061	0.0152	0.0178	1.0103	0.7241	0.0535	1.66e-09	0.0215	0.0178	1.0174	1.0643	0.0512	0.2232	-0.0484	0.0485	0.319	-0.1062	0.0468	0.02331	-0.199671	-0.034309	0.149474	0.136398	0.181606	0.8014	0.303183	0.0624486	0.0997123	0.531692	0.9695	0.0964	0.7482	0.962578	0.0852197	0.654484	0.787108	0.139041	0.0852912
HLA-DQB1*0503	32631061	0.0273	0.0282	1.0006	0.877	0.0408	0.001308	0.0316	0.0282	0.9999	1.0738	0.0419	0.08892	0.0329	0.0364	0.3658	-0.0119	0.0381	0.754	-0.00366646	-0.0874006	0.106666	0.101341	0.97258	0.388444	0.561211	-0.123288	0.0732645	0.0911524	0.7783	0.0795	0.001619	0.893255	0.0680894	0.0974002	0.803024	0.121322	0.0707882
HLA-DQB1*0504	32631061	0.0011	0.0012	0.9067	0.8663	0.2071	0.4881	0.0012	0.0012	0.9141	0.9015	0.217	0.6328	-0.0394	0.1962	0.8408	-0.0102	0.219	0.9628	1.00673	1.10332	0.788917	0.761804	0.201924	0.147533	0.25352	0.339385	0.399715	0.398022	0.4374	0.5119	0.1063	2.16605	0.453586	0.0883504	0.922863	0.867665	0.926289
HLA-DQB1*06	32631061	0.2424	0.2481	1.0113	1.0397	0.0155	0.01181	0.2843	0.2481	1.0311	1.2646	0.016	1.15e-48	-0.0542	0.0137	7.436e-05	-0.0449	0.0142	0.001627	0.0345372	0.11221	0.0409164	0.0378008	0.398619	0.00299295	0.00563237	-0.0633916	0.0279788	0.0233183	1.0389	0.0295	0.1951	0.945697	0.025878	0.0309985	1.01133	0.0425124	0.791043
HLA-DQB1*0601	32631061	0.0117	0.0065	0.9951	1.2696	0.0724	0.0009823	0.0184	0.0065	1.0112	2.1164	0.0681	3.35e-28	0.0691	0.0569	0.2246	-0.1134	0.0531	0.03277	0.13603	0.151334	0.175795	0.163569	0.43905	0.35486	0.630363	-0.0631342	0.113923	0.578791	1.0757	0.1122	0.5151	0.907134	0.102749	0.342828	0.937336	0.142988	0.650848
HLA-DQB1*0602	32631061	0.1086	0.1296	1.0102	0.9238	0.0208	0.0001366	0.1536	0.1296	1.0297	1.3268	0.0203	3.17e-44	-0.0945	0.0191	7.674e-07	0.0126	0.0179	0.482	-0.113516	-0.0303655	0.0561968	0.0513695	0.043386	0.554441	0.0987488	-0.16956	0.0396234	1.71093e-05	0.9712	0.0369	0.4284	0.910765	0.0387753	0.0160005	1.00931	0.0545216	0.86501
HLA-DQB1*0603	32631061	0.0684	0.0666	0.9844	1.0756	0.0268	0.006533	0.0749	0.0666	0.9844	1.1798	0.0281	3.99e-09	-0.0001	0.0237	0.9982	-0.1454	0.0258	1.681e-08	0.16168	0.236616	0.0735939	0.0680531	0.0280263	0.000507198	0.00203014	0.0524476	0.0484195	0.279277	1.1296	0.0534	0.02249	0.983006	0.0443432	0.699093	0.945006	0.0773161	0.464521
HLA-DQB1*0604	32631061	0.0411	0.0378	0.9892	1.1529	0.0343	3.39e-05	0.0283	0.0378	0.9954	0.7997	0.0418	8.74e-08	-0.0155	0.0299	0.6035	0.0652	0.0397	0.1008	0.226646	0.196685	0.091048	0.0860963	0.0127994	0.0223434	0.0277236	0.0248907	0.0600929	0.678903	1.1031	0.0824	0.2337	0.972189	0.0546434	0.605712	1.32905	0.11269	0.011576
HLA-DQB1*0609	32631061	0.0136	0.0085	0.9866	1.4	0.0642	1.6e-07	0.0102	0.0085	0.9878	1.0445	0.0746	0.5593	-0.0971	0.0508	0.05607	-0.1522	0.066	0.0211	-0.142279	0.0932675	0.151981	0.134253	0.34919	0.487234	0.184003	0.0148935	0.100946	0.882754	0.9975	0.1361	0.9852	1.05066	0.0919945	0.591149	0.912775	0.202933	0.652936
HLA-DRB1*01	32552064	0.1131	0.1133	1.0003	1.0155	0.021	0.4649	0.1349	0.1133	0.9989	1.2463	0.0216	2.19e-24	0.0184	0.0187	0.3256	-0.0348	0.0195	0.07454	-0.473458	-0.301431	0.0542698	0.0482681	2.68186e-18	4.23997e-10	8.65711e-18	-0.0924335	0.0379985	0.014761	1.0103	0.0404	0.7988	0.958848	0.0356906	0.239057	1.37089	0.0540495	7.61941e-09
HLA-DRB1*0101	32552064	0.0692	0.092	0.9795	0.8083	0.0254	4.85e-17	0.0862	0.092	0.9811	1.0078	0.0256	0.7611	0.0223	0.0237	0.3463	-0.0015	0.0238	0.9503	-0.338437	-0.227639	0.0689703	0.0622915	9.2482e-07	0.000257768	3.71765e-06	-0.0813115	0.0487826	0.0948528	0.9672	0.0492	0.4985	0.943702	0.0464217	0.211961	1.04544	0.0720373	0.53753
HLA-DRB1*0102	32552064	0.0205	0.0109	1.0231	1.2567	0.055	3.29e-05	0.0162	0.0109	1.0197	1.0961	0.062	0.1387	-0.0885	0.0427	0.03809	0.0166	0.0526	0.7516	-0.0356178	0.140437	0.132512	0.119827	0.788092	0.241197	0.197122	0.00633467	0.0832139	0.939329	0.9765	0.1097	0.8287	0.92531	0.0735971	0.291523	1.13402	0.131431	0.338637
HLA-DRB1*0103	32552064	0.0235	0.0106	0.8853	2.5325	0.0558	3.27e-62	0.0327	0.0106	0.8853	3.6333	0.0552	9.47e-121	0.1068	0.0417	0.01051	-0.1522	0.0401	0.0001501	-1.12522	-0.753722	0.119769	0.0979032	5.72664e-21	1.37517e-14	1.47442e-23	-0.207288	0.0839394	0.0129549	1.1548	0.0822	0.07978	1.06053	0.0809659	0.467904	2.65358	0.0920025	2.5448e-25
HLA-DRB1*03	32552064	0.1023	0.1234	1.0039	0.8561	0.0213	3.01e-13	0.1041	0.1234	1.0311	0.8654	0.0227	2.02e-10	-0.0055	0.0193	0.775	-0.0331	0.0203	0.1037	-0.151407	-0.122034	0.056127	0.0517155	0.00698461	0.0182888	0.0170907	-0.186129	0.0399969	2.872e-06	1.3496	0.0427	2.172e-12	0.963409	0.0381904	0.329053	0.977575	0.0622846	0.715747
HLA-DRB1*0301	32552064	0.102	0.1233	1.0045	0.8551	0.0213	2.14e-13	0.104	0.1233	1.0315	0.866	0.0227	2.48e-10	-0.0051	0.0193	0.7919	-0.0324	0.0203	0.1119	-0.150353	-0.127362	0.0561139	0.0517537	0.00737492	0.0138577	0.0156039	-0.186674	0.0400453	2.75985e-06	1.3483	0.0427	2.576e-12	0.966739	0.038219	0.376146	0.977218	0.0622933	0.711414
HLA-DRB1*04	32552064	0.1521	0.1669	1.0086	0.9344	0.0184	0.0002199	0.121	0.1669	1.0131	0.7068	0.0213	1.89e-59	0.0335	0.0163	0.04009	0.0405	0.02	0.04268	0.0670493	0.038117	0.047561	0.0443759	0.158612	0.390363	0.369341	0.0599667	0.0325675	0.0658515	0.832	0.0419	1.127e-05	1.03924	0.03077	0.210893	0.88533	0.0659126	0.0651308
HLA-DRB1*0401	32552064	0.0817	0.0985	0.9826	0.9347	0.0239	0.004751	0.0715	0.0985	0.988	0.7734	0.0272	3.59e-21	0.0259	0.0218	0.2354	0.0494	0.0257	0.05418	-0.0292996	-0.0220981	0.062908	0.0582942	0.641392	0.704629	0.889857	0.106197	0.0433761	0.0145414	0.8584	0.0536	0.004416	1.08329	0.0429214	0.062293	0.943761	0.0852407	0.497242
HLA-DRB1*0402	32552064	0.0143	0.0069	0.9873	1.1261	0.0709	0.09403	0.0086	0.0069	0.9661	0.6962	0.087	3.15e-05	-0.1072	0.0545	0.04899	-0.2273	0.0761	0.002816	0.349385	0.485545	0.187295	0.171431	0.0621217	0.00462145	0.0125942	-0.0331129	0.110734	0.764731	0.768	0.1585	0.0957	1.00995	0.087063	0.909476	0.773061	0.201929	0.20274
HLA-DRB1*0403	32552064	0.0043	0.0044	0.5017	0.6715	0.1469	0.006716	0.0037	0.0044	0.5102	0.5315	0.1671	0.0001552	0.3792	0.1287	0.003218	-0.053	0.1522	0.7277	0.419554	0.332146	0.399861	0.380129	0.294063	0.382243	0.549412	-0.293676	0.256008	0.247818	0.3663	0.3658	0.006043	0.761029	0.251743	0.278091	0.708717	0.48036	0.473578
HLA-DRB1*0404	32552064	0.0301	0.0372	0.9214	0.8583	0.0393	0.0001002	0.0214	0.0372	0.923	0.5663	0.0488	2.08e-31	0.1115	0.0363	0.002139	0.077	0.0477	0.1069	0.207246	0.0414167	0.104598	0.100204	0.0475511	0.679369	0.0849202	0.014479	0.0724247	0.841601	0.7684	0.1009	0.008985	1.00372	0.073824	0.959882	0.65512	0.200497	0.0353104
HLA-DRB1*0405	32552064	0.0096	0.0059	0.8975	1.3897	0.0801	4e-05	0.0057	0.0059	0.892	0.8098	0.1008	0.03639	-0.1208	0.0656	0.06582	0.0949	0.0935	0.3098	0.161344	0.196555	0.197324	0.185062	0.41355	0.28819	0.552863	0.13063	0.125907	0.300923	0.8124	0.1909	0.2764	1.00032	0.11211	0.99769	0.948419	0.281796	0.85094
HLA-DRB1*0407	32552064	0.0084	0.0098	0.9192	0.855	0.0735	0.03313	0.0079	0.0098	0.9251	0.7804	0.0818	0.002446	0.1853	0.069	0.007228	0.1652	0.0781	0.03449	0.0910907	-0.123172	0.184715	0.179055	0.621912	0.491515	0.416329	-0.0320987	0.135758	0.812934	0.8772	0.1632	0.422	1.14759	0.125897	0.274275	0.977854	0.26206	0.931899
HLA-DRB1*0408	32552064	0.0036	0.0045	0.8358	0.77	0.1186	0.02758	0.0025	0.0045	0.8351	0.5056	0.1498	5.29e-06	-0.1282	0.1037	0.2164	-0.0718	0.1408	0.6102	-0.0192362	0.0289092	0.307782	0.283171	0.950165	0.918684	0.982772	0.143943	0.209403	0.492944	1.1088	0.2943	0.7257	0.838416	0.20137	0.381494	1.33269	0.365636	0.432248
HLA-DRB1*07	32552064	0.1467	0.1249	1.0221	1.1421	0.0191	3.47e-12	0.0982	0.1249	1.0207	0.7293	0.0233	5.78e-42	0.0251	0.0163	0.1243	0.0446	0.0217	0.03961	0.325748	0.15524	0.0488641	0.0468548	2.62149e-11	0.000922336	6.91201e-11	0.136921	0.0325418	2.68301e-05	0.8864	0.0455	0.008031	1.09945	0.0302751	0.00174604	0.774567	0.0735928	0.00053795
HLA-DRB1*0701	32552064	0.1467	0.1249	1.0221	1.142	0.0191	3.54e-12	0.0982	0.1249	1.0207	0.7293	0.0233	5.95e-42	0.0251	0.0163	0.124	0.0447	0.0217	0.03959	0.325729	0.155147	0.0488627	0.046854	2.62475e-11	0.000928679	6.90205e-11	0.137122	0.0325412	2.61002e-05	0.8863	0.0455	0.008022	1.09952	0.0302737	0.00173155	0.774565	0.0735928	0.000537877
HLA-DRB1*08	32552064	0.0353	0.0305	0.9955	1.3124	0.0372	2.77e-13	0.0268	0.0305	1.0004	0.9644	0.0437	0.4063	-0.0257	0.0323	0.4256	0.0375	0.04	0.3475	0.293971	0.301751	0.103085	0.0968236	0.00434819	0.00183013	0.00337129	0.275606	0.0656785	2.9532e-05	0.9341	0.0827	0.4095	1.11059	0.0589327	0.075267	0.87857	0.123623	0.295159
HLA-DRB1*0801	32552064	0.029	0.026	0.9955	1.3219	0.0407	6.7e-12	0.0219	0.026	1.0006	0.9538	0.048	0.3241	-0.038	0.0353	0.2821	0.0552	0.0443	0.2136	0.284556	0.293449	0.112879	0.105719	0.0117055	0.00550739	0.0111019	0.260692	0.0730198	0.000379215	0.9574	0.0925	0.6376	1.10176	0.0655354	0.139375	0.858184	0.13943	0.27287
HLA-DRB1*0802	32552064	0.001	0.001	0.6891	1.0992	0.2594	0.7154	0.0011	0.001	0.7197	1.3359	0.2578	0.2613	-0.2704	0.2496	0.2787	-0.088	0.2209	0.6905	1.37027	1.19911	0.92379	0.899358	0.137991	0.182437	0.235891	0.641618	0.45044	0.15566	0.9205	0.4481	0.8533	1.03365	0.389542	0.932298	1.57825	0.519238	0.379665
HLA-DRB1*0803	32552064	0.0026	0.0017	0.9703	1.4651	0.1427	0.007437	0.0019	0.0017	0.9654	1.0811	0.1691	0.6446	0.1348	0.1255	0.2831	-0.0524	0.1543	0.734	0.615272	0.471254	0.399347	0.389835	0.123391	0.226719	0.268773	0.535705	0.2347	0.0230138	0.6132	0.3144	0.1199	1.1307	0.20003	0.539191	0.735303	0.496139	0.535511
HLA-DRB1*0804	32552064	0.0027	0.002	0.8956	1.0571	0.1433	0.6985	0.0021	0.002	0.884	0.8576	0.168	0.3605	0.025	0.1207	0.8359	-0.0124	0.1529	0.9354	-0.0607219	0.212988	0.396113	0.360919	0.878166	0.555105	0.640972	0.242678	0.233237	0.300135	0.9061	0.3066	0.7478	1.25087	0.1981	0.258533	0.934283	0.456535	0.881638
HLA-DRB1*09	32552064	0.0096	0.0114	0.9881	0.9482	0.0664	0.4237	0.0052	0.0114	0.9911	0.4974	0.0913	2e-14	-0.0269	0.0624	0.666	0.1157	0.0911	0.2043	-0.0540919	0.249703	0.194265	0.170728	0.780671	0.143583	0.117787	-0.154818	0.129261	0.228654	0.8806	0.1949	0.5141	0.765851	0.139098	0.0551823	0.824726	0.332923	0.562784
HLA-DRB1*0901	32552064	0.0096	0.0114	0.9882	0.9485	0.0664	0.4259	0.0052	0.0114	0.9913	0.4976	0.0913	2.05e-14	-0.0268	0.0624	0.6679	0.1157	0.0911	0.2043	-0.0539177	0.249595	0.194256	0.17073	0.78135	0.143761	0.118173	-0.154821	0.129261	0.228646	0.8806	0.1949	0.5141	0.765922	0.139092	0.0552558	0.824659	0.332936	0.562635
HLA-DRB1*10	32552064	0.0086	0.0084	0.9865	0.9228	0.074	0.2782	0.0063	0.0084	0.9907	0.6967	0.0885	4.38e-05	-0.1233	0.0639	0.05387	0.1457	0.0823	0.07663	-0.00936383	0.135792	0.19934	0.182008	0.962534	0.455621	0.600088	0.326161	0.128004	0.0112627	0.88	0.1659	0.4408	1.19035	0.105722	0.0993581	0.626403	0.300177	0.119506
HLA-DRB1*1001	32552064	0.0086	0.0084	0.9864	0.923	0.074	0.2795	0.0063	0.0084	0.9906	0.6968	0.0885	4.43e-05	-0.1232	0.0639	0.05392	0.1457	0.0823	0.07675	-0.00786628	0.135638	0.19931	0.182038	0.968518	0.456207	0.604734	0.325492	0.128004	0.0114307	0.8787	0.1659	0.4355	1.19067	0.105709	0.098799	0.632166	0.298803	0.125171
HLA-DRB1*11	32552064	0.1159	0.0992	1.0123	0.9657	0.0222	0.1158	0.1319	0.0992	1.0566	1.1799	0.0226	2.73e-13	0.0399	0.0189	0.03512	0.0622	0.0196	0.001537	0.106967	-0.0360626	0.0569087	0.0543149	0.0601586	0.50672	0.0088217	0.0276485	0.0383582	0.471239	0.9781	0.041	0.589	1.0216	0.0331071	0.51871	1.05975	0.0545748	0.287634
HLA-DRB1*1101	32552064	0.062	0.0568	0.8368	0.9563	0.0312	0.1529	0.0709	0.0568	0.8562	1.1887	0.0319	5.75e-08	0.0361	0.0272	0.1842	0.0883	0.0282	0.001717	0.070982	-0.0289967	0.0809728	0.0768082	0.380696	0.705786	0.33011	0.0649632	0.0545968	0.234674	0.9804	0.0583	0.7338	1.03491	0.0474936	0.470037	1.1195	0.0767087	0.141221
HLA-DRB1*1102	32552064	0.0035	0.0027	0.8697	1.1497	0.126	0.2683	0.0031	0.0027	0.8582	1.032	0.1422	0.8247	0.096	0.111	0.3869	-0.1209	0.132	0.3597	-0.100005	0.0397668	0.333519	0.305065	0.764293	0.896286	0.88	-0.411173	0.235169	0.0755496	0.9974	0.2722	0.9923	0.730656	0.213797	0.142155	0.807907	0.458796	0.642061
HLA-DRB1*1103	32552064	0.0095	0.0087	0.713	0.9911	0.0827	0.9137	0.0104	0.0087	0.7124	1.1769	0.0861	0.05852	0.0073	0.0716	0.9188	0.0331	0.0792	0.6757	0.323409	0.192945	0.224873	0.216964	0.150382	0.373845	0.345428	0.253411	0.143229	0.0779668	1.006	0.1683	0.9718	1.02362	0.128857	0.856247	1.53927	0.206241	0.0365899
HLA-DRB1*1104	32552064	0.0407	0.031	0.8365	0.9402	0.0406	0.1286	0.0476	0.031	0.862	1.2438	0.041	1.04e-07	0.0599	0.0331	0.07051	0.0616	0.0348	0.07644	0.157493	-0.100191	0.099439	0.0964977	0.113235	0.299144	0.00619927	-0.0248925	0.0668535	0.709491	0.9528	0.0732	0.5085	1.03582	0.0550195	0.522487	0.942356	0.0953062	0.533369
HLA-DRB1*12	32552064	0.0206	0.0182	0.961	1.1842	0.0492	0.0005904	0.0257	0.0182	0.9673	1.47	0.0491	4.08e-15	-0.06	0.0421	0.1548	0.0652	0.0416	0.117	-0.199176	-0.0308515	0.128252	0.11406	0.120422	0.786787	0.215186	0.165684	0.0867937	0.0570607	1.0193	0.0858	0.8235	0.999428	0.0778227	0.994137	1.25665	0.108953	0.0363405
HLA-DRB1*1201	32552064	0.0206	0.0182	0.9612	1.1831	0.0493	0.0006435	0.0257	0.0182	0.9674	1.4712	0.0491	3.76e-15	-0.0592	0.0422	0.1607	0.0652	0.0416	0.1169	-0.215658	-0.033648	0.128686	0.114083	0.093767	0.768037	0.167953	0.163011	0.0869884	0.061761	1.0154	0.0859	0.8589	0.995637	0.0781435	0.955382	1.2563	0.108968	0.0365982
HLA-DRB1*13	32552064	0.1331	0.1219	0.9831	1.1406	0.0201	6.06e-11	0.1208	0.1219	0.9861	1.0281	0.0222	0.2128	-0.0148	0.0175	0.3977	-0.0867	0.0205	2.407e-05	0.101883	0.173971	0.0535543	0.0495871	0.0571155	0.000450812	0.00180922	0.022992	0.0357605	0.520444	1.1238	0.0426	0.006149	0.977811	0.0326847	0.492349	1.00547	0.0619693	0.92986
HLA-DRB1*1301	32552064	0.0655	0.0641	0.9895	1.09	0.0272	0.00152	0.0703	0.0641	0.9884	1.1727	0.0287	2.84e-08	0.0026	0.0241	0.9147	-0.1521	0.0265	9.639e-09	0.181727	0.254619	0.075216	0.0696935	0.0156893	0.000258779	0.00103601	0.0566258	0.0494385	0.252626	1.1184	0.0549	0.04152	0.991516	0.0451683	0.850375	0.928604	0.0808393	0.359697
HLA-DRB1*1302	32552064	0.0545	0.0462	0.9956	1.2021	0.0304	1.41e-09	0.0379	0.0462	1.0019	0.8367	0.0367	1.16e-06	-0.0278	0.0259	0.2823	0.0021	0.0343	0.9517	0.127184	0.158849	0.0781732	0.0729006	0.103747	0.0293326	0.0845187	0.0266164	0.0520444	0.609289	1.1006	0.0708	0.1755	0.985867	0.0472581	0.76325	1.19789	0.0990832	0.0683274
HLA-DRB1*1303	32552064	0.0117	0.0105	0.9916	1.0338	0.0635	0.6005	0.0112	0.0105	0.9935	1.0036	0.0689	0.9582	-0.0387	0.0559	0.4891	0.0234	0.0626	0.7085	-0.478362	-0.255343	0.165171	0.144702	0.00377764	0.0776281	0.014815	-0.161374	0.115233	0.159051	1.151	0.133	0.2904	0.879638	0.112112	0.252788	0.83102	0.215767	0.391036
HLA-DRB1*14	32552064	0.0276	0.0284	0.9836	0.8818	0.041	0.002158	0.032	0.0284	0.9829	1.0851	0.042	0.05178	0.0313	0.0365	0.3919	-0.0203	0.0383	0.5963	-0.0335283	-0.0926342	0.107026	0.101098	0.754074	0.359517	0.62481	-0.120005	0.0734527	0.101033	0.789	0.0796	0.002904	0.884776	0.0686168	0.0744708	0.829795	0.120626	0.122125
HLA-DRB1*1401	32552064	0.0222	0.0238	0.9173	0.852	0.0468	0.0006237	0.0263	0.0238	0.9167	1.0824	0.0476	0.09637	0.0596	0.0418	0.1538	-0.0023	0.0432	0.9582	-0.00627369	-0.0356164	0.123373	0.11594	0.959444	0.758695	0.938812	-0.136354	0.0847727	0.106281	0.7961	0.0896	0.01091	0.857107	0.0802394	0.054737	0.821584	0.138254	0.155401
HLA-DRB1*1404	32552064	0.0048	0.0042	0.5757	0.8763	0.1307	0.3123	0.0052	0.0042	0.5639	1.1647	0.1364	0.2639	-0.0971	0.1121	0.3862	-0.1162	0.1273	0.3612	-0.13058	-0.509798	0.321431	0.320358	0.684563	0.111533	0.21446	-0.0701318	0.219077	0.748425	0.4635	0.2758	0.005296	0.94965	0.199168	0.795328	0.471195	0.448072	0.0932872
HLA-DRB1*15	32552064	0.1231	0.139	1.0124	0.9399	0.0198	0.00173	0.1766	0.139	1.0302	1.3843	0.0193	6.54e-64	-0.0774	0.0179	1.569e-05	-0.0011	0.0169	0.946	-0.0933445	-0.0110848	0.0530294	0.0485362	0.0783672	0.81935	0.125505	-0.147161	0.0369727	6.43881e-05	0.9887	0.0349	0.7437	0.912234	0.0356542	0.0100368	1.00833	0.0502119	0.868747
HLA-DRB1*1501	32552064	0.1115	0.1326	1.0141	0.9175	0.0205	2.69e-05	0.1578	0.1326	1.0323	1.3234	0.02	1.32e-44	-0.0911	0.0187	1.177e-06	0.0108	0.0177	0.5421	-0.11604	-0.03202	0.0552535	0.0505016	0.0357163	0.526055	0.0830798	-0.154436	0.0388763	6.62437e-05	0.9813	0.0364	0.6038	0.912653	0.0377607	0.0155717	1.01676	0.0531524	0.754514
HLA-DRB1*1502	32552064	0.0112	0.0062	0.994	1.2715	0.0739	0.001161	0.0183	0.0062	1.0056	2.2083	0.0691	1.91e-30	0.0773	0.0576	0.179	-0.1218	0.0532	0.02208	0.153041	0.166085	0.178596	0.166242	0.391494	0.317767	0.579239	-0.0325519	0.11465	0.776281	1.0469	0.1127	0.684	0.938321	0.101923	0.532211	0.932355	0.144156	0.627061
HLA-DRB1*16	32552064	0.0126	0.0156	1.0013	0.7034	0.0583	1.54e-09	0.0179	0.0156	1.0065	1.0267	0.0556	0.6355	-0.0224	0.0536	0.6762	-0.1502	0.0509	0.003196	-0.232417	-0.0930512	0.162644	0.148683	0.153004	0.531423	0.340443	0.0580942	0.110103	0.59822	0.9741	0.1054	0.8038	0.968995	0.0954267	0.741368	0.670759	0.162713	0.0142784
HLA-DRB1*1601	32552064	0.0118	0.0148	0.9714	0.6843	0.0611	5.25e-10	0.0165	0.0148	0.9734	0.9986	0.0586	0.9803	-0.0274	0.0563	0.6268	-0.1563	0.0541	0.003839	-0.224544	-0.0839351	0.170942	0.156387	0.188993	0.591465	0.394821	0.0641326	0.115583	0.57951	1.0031	0.1119	0.9776	0.956241	0.10013	0.654974	0.694977	0.17065	0.0332116

## Sheet: supplementary table 6_readme
UC and CD susceptibility:
FRQA	Frequency of allele in affected
FRQU	Frequency of allele in controls
INFO	Information value for imputation quality (given for CD and UC susceptibility). Should be close to 1 for good quality.
OR	Odds Ratio
SE log(OR)	Standard Error of log(OR)
P	P-value
Age at diagnosis:
Beta	Linear effect size. The unit used is one standard deviation for the distribution of age at diagnosis in our dataset
SE	Standard Error of the effect size estimate
P	P-value
Disease location CD:
Beta Ileal	Effect size log(Odds ratio) for ileal vs colonic
Beta Ileoc.	Effect size log(Odds ratio) for ileocolonic vs colonic
SE Ileal	Standard Error of Beta for ileal vs colonic
SE Ileoc.	Standard Error of Beta for ileocolonic vs colonic
P Ileal	P-value for ileal vs colonic
P Ileoc.	P-value for ileocolonic vs colonic
Disease Behavior CD:
Beta	Effect size log(Odds ratio) for ileocolonic vs colonic. Equivalent to the effect of ileal vs ileocolonic and colonic together.
SE	Standard Error of Beta
P	P-value
Disease Extent UC:
OR	Odds Ratio
SE log(OR)	Standard Error of log(OR)
P	P-value
Surgery:
Hazard Ratio (HR)	Hazard Ratio
SE log(HR)	Standard Error of the log(HR)
P	P-value

## Sheet: Sheet5
Batch	Batch	Country	Phenotype	Centre	N							Country
dellinghaus_icbatch1	dellinghaus	Germany	Control	Kiel	2574							Germany
dellinghaus_icbatch1	dellinghaus	Germany	Crohn's Disease	Kiel	690							Italy
dellinghaus_icbatch1	dellinghaus	Germany	Ulcerative Colitis	Kiel	104							New Zealand
dellinghaus_icbatch1	dellinghaus	Italy	Control	Kiel	315							Sweden
dellinghaus_icbatch1	dellinghaus	Italy	Crohn's Disease	Kiel	897							Belgium
dellinghaus_icbatch1	dellinghaus	Italy	Ulcerative Colitis	Kiel	723							UK
dellinghaus_icbatch1	dellinghaus	New Zealand	Control	Kiel	509							Slovenija
dellinghaus_icbatch1	dellinghaus	New Zealand	Crohn's Disease	Kiel	369
dellinghaus_icbatch1	dellinghaus	Sweden	Crohn's Disease	Kiel	724							Australia
dellinghaus_icbatch2	dellinghaus	Italy	Control	Kiel	194							Canada
dellinghaus_icbatch2	dellinghaus	Italy	Ulcerative Colitis	Kiel	134							USA
dellinghaus_icbatch3	dellinghaus	Germany	Control	Kiel	151							Netherlands
dellinghaus_icbatch3	dellinghaus	Germany	Crohn's Disease	Kiel	338							Denmark
dellinghaus_icbatch3	dellinghaus	Germany	Indeterminate	Kiel	73							Italia
dellinghaus_icbatch3	dellinghaus	Germany	Ulcerative Colitis	Kiel	110
dellinghaus_icbatch4	dellinghaus	Germany	Control	Sanger	926							Lithuania/Baltic
etheatre_icbatch1	etheatre	Belgium	Control	ULg	704							Norway
etheatre_icbatch1	etheatre	Belgium	Crohn's Disease	ULg	869							Spain
etheatre_icbatch1	etheatre	Belgium	Ulcerative Colitis	ULg	524
etheatre_icbatch2	etheatre	Belgium	Control	ULg	82
etheatre_icbatch2	etheatre	Belgium	Crohn's Disease	ULg	363
etheatre_icbatch2	etheatre	Belgium	Ulcerative Colitis	ULg	84
jbarrett_icbatch1	jbarrett		Control	Sanger	4514
jbarrett_icbatch1	jbarrett		Crohn's Disease	Sanger	2557
jbarrett_icbatch1	jbarrett		Ulcerative Colitis	Sanger	2850
jbarrett_icbatch2	jbarrett	UK	Crohn's Disease	Sanger	293
jbarrett_icbatch2	jbarrett	UK	Ulcerative Colitis	Sanger	115
jbarrett_icbatch2	jbarrett	UK	Unknown	Sanger	53
kfransen_icbatch1	kfransen	Slovenija	Control	UMC Groningen	236
kfransen_icbatch1	kfransen	Slovenija	Crohn's Disease	UMC Groningen	205
kfransen_icbatch1	kfransen	Slovenija	Ulcerative Colitis	UMC Groningen	39
kfransen_icbatch1	kfransen	Slovenija		UMC Groningen	1
kfransen_icbatch1	kfransen	Slovenija	Unknown	UMC Groningen	14
kfransen_icbatch1	kfransen	The Netherlands	Control	UMC Groningen	168
kfransen_icbatch1	kfransen	The Netherlands	Crohn's Disease	UMC Groningen	1265
kfransen_icbatch1	kfransen	The Netherlands	Ulcerative Colitis	UMC Groningen	320
kfransen_icbatch1	kfransen	The Netherlands		UMC Groningen	393
kfransen_icbatch1	kfransen	The Netherlands	Unknown	UMC Groningen	2
kfransen_icbatch2	kfransen	The Netherlands	Control	UMC Groningen	884
kfransen_icbatch2	kfransen	The Netherlands	Crohn's Disease	UMC Groningen	100
kfransen_icbatch2	kfransen	The Netherlands	Ulcerative Colitis	UMC Groningen	219
kfransen_icbatch2	kfransen	The Netherlands	Unknown	UMC Groningen	1
ljostins_icbatch1	ljostins	China	Control	Sanger	271
ljostins_icbatch1	ljostins	China	Crohn's Disease	Sanger	165
ljostins_icbatch1	ljostins	China	Ulcerative Colitis	Sanger	147
ljostins_icbatch1	ljostins		Crohn's Disease	Sanger	149
ljostins_icbatch1	ljostins	UK	Crohn's Disease	Sanger	1524
ljostins_icbatch1	ljostins	UK	Ulcerative Colitis	Sanger	1048
ljostins_icbatch1	ljostins		Ulcerative Colitis	Sanger	352
ljostins_icbatch2	ljostins	Italy	Control	Sanger	1323
niddk_icbatch1	niddk	Australia	Control	Feinstein Institute	288
niddk_icbatch1	niddk	Australia	Crohn's Disease	Feinstein Institute	573
niddk_icbatch1	niddk	Australia	Indeterminate	Feinstein Institute	3
niddk_icbatch1	niddk	Australia	Ulcerative Colitis	Feinstein Institute	572
niddk_icbatch1	niddk	Canada	Control	Feinstein Institute	54
niddk_icbatch1	niddk	Canada	Crohn's Disease	Feinstein Institute	283
niddk_icbatch1	niddk	Canada		Feinstein Institute	1
niddk_icbatch1	niddk	Canada	Indeterminate	Feinstein Institute	6
niddk_icbatch1	niddk	Canada	Ulcerative Colitis	Feinstein Institute	273
niddk_icbatch1	niddk	New Zealand	Crohn's Disease	Feinstein Institute	479
niddk_icbatch1	niddk	New Zealand	Ulcerative Colitis	Feinstein Institute	480
niddk_icbatch1	niddk	USA/Canada	Control	Feinstein Institute	1189
niddk_icbatch1	niddk	USA/Canada	Crohn's Disease	Feinstein Institute	1696
niddk_icbatch1	niddk	USA/Canada		Feinstein Institute	2
niddk_icbatch1	niddk	USA/Canada	Indeterminate	Feinstein Institute	95
niddk_icbatch1	niddk	USA/Canada	Ulcerative Colitis	Feinstein Institute	1244
niddk_icbatch1	niddk	USA	Control	Feinstein Institute	281
niddk_icbatch1	niddk	USA	Crohn's Disease	Feinstein Institute	383
niddk_icbatch1	niddk	USA	Indeterminate	Feinstein Institute	4
niddk_icbatch1	niddk	USA	Ulcerative Colitis	Feinstein Institute	135
niddk_icbatch2	niddk	Australia	Control	Feinstein Institute	233
niddk_icbatch2	niddk	Australia	Crohn's Disease	Feinstein Institute	408
niddk_icbatch2	niddk	Australia	Ulcerative Colitis	Feinstein Institute	260
niddk_icbatch2	niddk	Canada	Crohn's Disease	Feinstein Institute	241
niddk_icbatch2	niddk	Canada	Ulcerative Colitis	Feinstein Institute	244
niddk_icbatch2	niddk	New Zealand	Ulcerative Colitis	Feinstein Institute	6
niddk_icbatch2	niddk	The Netherlands	Crohn's Disease	Feinstein Institute	163
niddk_icbatch2	niddk	The Netherlands	Ulcerative Colitis	Feinstein Institute	177
niddk_icbatch2	niddk	USA/Canada	Control	Feinstein Institute	44
niddk_icbatch2	niddk	USA/Canada	Crohn's Disease	Feinstein Institute	171
niddk_icbatch2	niddk	USA/Canada	Indeterminate	Feinstein Institute	6
niddk_icbatch2	niddk	USA/Canada	Ulcerative Colitis	Feinstein Institute	63
niddk_icbatch2	niddk	USA	Control	Feinstein Institute	192
niddk_icbatch3	niddk	USA	Control	Feinstein Institute	77
niddk_icbatch3	niddk	USA	Crohn's Disease	Feinstein Institute	61
niddk_icbatch3	niddk	USA		Feinstein Institute	5
niddk_icbatch3	niddk	USA	Indeterminate	Feinstein Institute	6
niddk_icbatch3	niddk	USA	Ulcerative Colitis	Feinstein Institute	52
pgregersen_icbatch2	pgregersen		Control	Feinstein Institute	2952
rduerr_icbatch1	rduerr	Australia	Control	University_of_Pittsburgh	48
rduerr_icbatch1	rduerr	Australia	Ulcerative Colitis	University_of_Pittsburgh	48
rduerr_icbatch1	rduerr	Canada	Control	University_of_Pittsburgh	18
rduerr_icbatch1	rduerr	Canada	Ulcerative Colitis	University_of_Pittsburgh	43
rduerr_icbatch1	rduerr	Germany	Control	University_of_Pittsburgh	529
rduerr_icbatch1	rduerr	Germany	Ulcerative Colitis	University_of_Pittsburgh	573
rduerr_icbatch1	rduerr	Netherlands	Control	University_of_Pittsburgh	361
rduerr_icbatch1	rduerr	Netherlands	Ulcerative Colitis	University_of_Pittsburgh	358
rduerr_icbatch1	rduerr	Sweden	Control	University_of_Pittsburgh	366
rduerr_icbatch1	rduerr	Sweden	Ulcerative Colitis	University_of_Pittsburgh	366
rduerr_icbatch1	rduerr	USA	Control	University_of_Pittsburgh	85
rduerr_icbatch1	rduerr	USA	Ulcerative Colitis	University_of_Pittsburgh	178
rduerr_icbatch2	rduerr	Australia	Control	University_of_Pittsburgh	16
rduerr_icbatch2	rduerr	Australia	Ulcerative Colitis	University_of_Pittsburgh	19
rduerr_icbatch2	rduerr	Canada	Control	University_of_Pittsburgh	4
rduerr_icbatch2	rduerr	Canada	Ulcerative Colitis	University_of_Pittsburgh	4
rduerr_icbatch2	rduerr	Germany	Ulcerative Colitis	University_of_Pittsburgh	1
rduerr_icbatch2	rduerr	Netherlands	Ulcerative Colitis	University_of_Pittsburgh	9
rduerr_icbatch2	rduerr	Sweden	Control	University_of_Pittsburgh	4
rduerr_icbatch2	rduerr	USA	Control	University_of_Pittsburgh	307
rduerr_icbatch2	rduerr	USA	Crohn's Disease	University_of_Pittsburgh	338
rduerr_icbatch2	rduerr	USA	Indeterminate	University_of_Pittsburgh	1
rduerr_icbatch2	rduerr	USA	Ulcerative Colitis	University_of_Pittsburgh	179
rduerr_icbatch3	rduerr	USA	Control	University_of_Pittsburgh	18
srich_icbatch1	srich		Control	Feinstein Institute	4433
svermeire_icbatch1	svermeire	Belgium	Control	Leuven	499
svermeire_icbatch1	svermeire	Belgium	Crohn's Disease	Leuven	499
svermeire_icbatch1	svermeire	Belgium	Ulcerative Colitis	Leuven	500
svermeire_icbatch2	svermeire	Belgium	Control	Leuven	260
svermeire_icbatch2	svermeire	Belgium	Crohn's Disease	Leuven	1272
svermeire_icbatch2	svermeire	Belgium	Indeterminate	Leuven	29
svermeire_icbatch2	svermeire	Belgium		Leuven	129
svermeire_icbatch2	svermeire	Belgium	Ulcerative Colitis	Leuven	373
svermeire_icbatch3	svermeire	Belgium	Control	Leuven	137
svermeire_icbatch3	svermeire	Belgium	Crohn's Disease	Leuven	39
svermeire_icbatch3	svermeire	Belgium	Indeterminate	Leuven	3
svermeire_icbatch3	svermeire	Belgium		Leuven	25
svermeire_icbatch3	svermeire	Belgium	Ulcerative Colitis	Leuven	47
tbalschun_icbatch1	tbalschun	Denmark	Control	Kiel	92
tbalschun_icbatch1	tbalschun	Denmark	Crohn's Disease	Kiel	70
tbalschun_icbatch1	tbalschun	Denmark	Ulcerative Colitis	Kiel	174
tbalschun_icbatch1	tbalschun	Germany	Control	Munich	998
tbalschun_icbatch1	tbalschun	Germany	Crohn's Disease	Kiel	943
tbalschun_icbatch1	tbalschun	Germany	Ulcerative Colitis	Kiel	906
tbalschun_icbatch1	tbalschun	Italia	Crohn's Disease	Kiel	475
tbalschun_icbatch1	tbalschun	Korea	Control	Kiel	119
tbalschun_icbatch1	tbalschun	Korea	Crohn's Disease	Kiel	215
tbalschun_icbatch1	tbalschun	Korea	Ulcerative Colitis	Kiel	246
tbalschun_icbatch1	tbalschun	Lithuania/Baltic	Control	Kiel	298
tbalschun_icbatch1	tbalschun	Lithuania/Baltic	Crohn's Disease	Kiel	135
tbalschun_icbatch1	tbalschun	Lithuania/Baltic	Ulcerative Colitis	Kiel	353
tbalschun_icbatch1	tbalschun	Norway	Crohn's Disease	Kiel	150
tbalschun_icbatch1	tbalschun	Norway	Ulcerative Colitis	Kiel	297
tbalschun_icbatch1	tbalschun	Spain	Control	Kiel	300
tbalschun_icbatch1	tbalschun	Spain	Crohn's Disease	Kiel	319
tbalschun_icbatch2	tbalschun	Germany	Control	Bonn	1500
tbalschun_icbatch3	tbalschun	Sweden	Control	Karolinska University	2096
tbalschun_icbatch4	tbalschun	Norway	Control	Kiel	423
tharitunians_icbatch1	tharitunians	USA	Crohn's Disease	Cedars-Sinai	1522
tharitunians_icbatch1	tharitunians	USA	Indeterminate	Cedars-Sinai	120
tharitunians_icbatch1	tharitunians	USA	Ulcerative Colitis	Cedars-Sinai	1048
tharitunians_icbatch2	tharitunians	USA	Crohn's Disease	Cedars-Sinai	391
tharitunians_icbatch2	tharitunians	USA	Indeterminate	Cedars-Sinai	9
tharitunians_icbatch2	tharitunians	USA	Ulcerative Colitis	Cedars-Sinai	71
tharitunians_icbatch3	tharitunians	Canada	Crohn's Disease	Cedars-Sinai	304
tharitunians_icbatch3	tharitunians	Canada	Indeterminate	Cedars-Sinai	70
tharitunians_icbatch3	tharitunians	Canada	Ulcerative Colitis	Cedars-Sinai	276
